# Supplementary material for: Transcriptomic Profiling Reveals Distinct Immune Dysregulation in Early-Stage Sepsis Patients
Source: Int J Mol Sci. 2025 Jul 11;26(14):6647. doi: 10.3390/ijms26146647 (PMC12294327; doi:10.3390/ijms26146647)
Supplement: Supplementary file 1 [file ijms-26-06647-s001.zip › Supplementary Files.xlsx]

## Sheet: Table S1
	PCA.1	PCA.2	PCA.3	PCA.4	PCA.5	MDS.x	MDS.y	tSNE.x	tSNE.y
Healthy	-177.986	-20.7896	8.12177	-28.2522	5.11224	-0.148705	-0.0163277	1.1858	-84.5208
Healthy1	-167.806	-16.525	4.10134	-33.9303	7.41076	-0.13646	-0.0128731	-8.88952	-87.0112
Healthy2	-217.251	-41.9668	23.2637	-46.1599	2.2481	-0.199138	-0.0294208	104.041	-37.7754
Healthy3	-183.465	-12.4252	18.7871	-18.4559	-3.15136	-0.152636	-0.00573558	11.8602	-73.9668
Healthy4	-183.603	-24.7071	13.2916	-32.8165	1.16559	-0.155721	-0.0179766	-23.4284	-88.4004
Healthy5	-174.014	-26.8146	6.33913	-46.8067	20.848	-0.157685	-0.0168048	-15.4611	-69.5864
Healthy6	-83.453	-100.457	-160.483	36.5513	-38.9543	-0.12504	-0.118236	-8.61146	-120.889
Healthy7	-141.816	-32.7381	-20.0739	-27.298	14.4899	-0.127626	-0.0342283	-7.80611	-107.862
Healthy8	-176.391	32.2331	62.8733	82.2332	-24.5954	-0.165509	0.039932	149.342	-208.634
SP	61.7763	29.323	-21.1802	7.64439	-3.56126	0.0364198	-0.000946358	-62.0309	66.5677
SP1	122.289	86.5181	7.1099	-31.2508	-20.6387	0.101406	0.0940267	41.6267	125.504
SP2	-52.8916	30.0799	-16.7455	12.4464	13.1196	-0.0495598	0.00267103	-89.2033	4.62267
SP3	154.301	-110.343	30.8532	31.2801	107.575	0.186553	-0.0789931	43.8951	-9.10813
SP4	108.559	79.4873	-0.663493	-19.1201	-4.59196	0.0812124	0.0697544	32.5429	126.256
SP5	149.991	-146.749	32.7187	32.6261	-0.686246	0.184977	-0.134877	116.457	47.8743
SP6	140.065	24.2729	6.82422	-33.4257	7.16239	0.127028	0.0302845	57.6953	21.1063
SP7	137.337	59.9653	11.8666	-20.2917	6.88196	0.129386	0.0963395	18.288	126.647
SP8	-31.1933	82.2605	-15.1063	31.6319	-4.14898	-0.0487577	0.0641058	-68.1865	-14.0147
SP9	10.1754	60.7455	-23.2141	1.07376	2.11979	-0.00950679	0.0253314	-61.6809	-21.5193
SP10	157.66	-88.4263	26.9211	-2.83282	-39.3973	0.18	-0.0524617	106.671	38.8094
SP11	159.268	-62.5242	28.1109	-15.6168	-104.229	0.181398	-0.0180839	60.078	-35.5163
SP12	140.027	24.5151	12.4311	-29.383	-7.1841	0.126476	0.0333807	56.944	11.7642
SP13	101.296	47.78	-12.8722	5.84971	16.9931	0.0750242	0.0339974	57.5295	-124.171
SP14	-176.391	32.2331	62.8733	82.2332	-24.5954	-0.165509	0.039932	-450.24	511.042
SP15	131.921	-15.7489	11.2878	-12.9563	-10.0548	0.117955	-0.00824857	56.9599	-7.29934
SP16	-7.68886	59.8966	-31.3877	35.602	14.1864	-0.0255279	0.0290162	-79.1719	-5.96342
SP17	116.083	-34.9059	-13.5204	18.5537	28.4239	0.103403	-0.0296207	69.9924	-10.5171
SP18	28.3223	48.9518	-30.8456	6.40812	18.154	0.0060078	0.0145912	-55.9785	-35.0662
SP19	54.8785	36.8591	-21.6829	14.4627	19.8978	0.0301349	0.00147082	-54.4203	61.6262

## Sheet: Table S2
Row-names	Symbol	logFC	adj-P-Val	data	Healthy	Healthy1	Healthy2	Healthy3	Healthy4	Healthy5	Healthy6	Healthy7	Healthy8	SP	SP1	SP2	SP3	SP4	SP5	SP6	SP7	SP8	SP9	SP10	SP11	SP12	SP13	SP14	SP15	SP16	SP17	SP18	SP19
2025-12-01	NA	0.48686	0.0420259		1.63682	2.01723	2.49226	2.05372	2.45182	2.32798	3.21434	2.42169	2.00864	2.69792	2.22232	2.35608	3.32573	2.62734	3.92993	3.21907	2.88203	2.94212	2.11136	3.1933	2.43268	2.73455	2.607	2.00864	2.26826	2.69339	3.41179	3.08366	2.82223
2025-03-01	NA	-1.75373	0.00545359		6.25083	4.95252	5.9903	6.223	5.22255	5.69864	4.23343	5.01484	7.55984	3.88166	2.57699	4.21943	3.20566	3.91363	3.63085	2.98064	2.24639	6.28587	5.33897	1.64691	3.48227	3.40515	3.17528	7.55984	3.28734	6.12084	2.81286	4.20833	4.6041
2025-09-01	NA	-1.77347	4.26679e-08		5.33579	5.42199	5.70907	5.70099	5.46168	5.70995	5.18304	5.30448	4.30025	3.85355	3.84695	3.95196	4.66971	4.06267	2.93239	4.30645	2.872	3.12699	3.45219	3.91506	3.00414	3.34783	2.65871	4.30025	3.94783	2.83842	3.39023	3.56433	3.43827
2025-03-10	NA	0.617601	0.0362982		1.38582	1.07153	1.14792	1.06732	1.32443	1.202	1.24705	1.30922	0.566929	1.50679	1.54545	1.86042	2.85466	1.47204	2.85779	0.783579	2.21863	1.11922	1.57454	1.7085	3.19168	0.875505	2.20282	0.566929	2.11606	1.94241	2.16422	1.52033	1.20873
2025-09-10	NA	0.222412	0.321863		3.65175	3.74795	3.66012	3.96391	4.01618	3.38508	3.39424	3.62243	4.0994	4.63962	4.74115	3.95378	3.29858	4.52816	3.02526	4.27322	4.17167	4.58838	4.07463	3.09034	3.85762	4.32057	3.89859	4.0994	3.77857	3.97401	3.39924	3.47336	3.79778
2025-03-11	NA	0.0738641	0.686799		2.571	2.5291	2.5084	2.75642	2.47583	3.1243	3.16762	3.06704	3.03931	2.63761	2.8432	2.55719	2.21208	3.46445	2.79486	2.94414	2.79455	2.80492	3.69639	2.90302	3.29023	2.8983	2.97799	3.03931	2.76844	2.8978	2.40244	2.87659	2.76044
2025-09-11	NA	-1.89218	8.42422e-07		5.66672	5.18012	5.77196	5.60541	6.09546	5.14432	4.59129	4.70191	4.70396	3.8544	2.68569	5.26816	2.742	2.86304	2.9238	3.00949	3.73669	4.30235	4.13353	3.5394	3.39393	2.73057	2.58342	4.70396	2.55506	3.15404	3.5969	2.9004	2.94881
2025-09-12	NA	0.47983	0.107777		3.30783	3.6109	3.37291	3.44587	3.72205	3.5092	2.71877	3.58325	3.06574	3.9904	3.41803	3.24354	4.58912	3.33721	5.79141	4.30557	4.20584	3.3427	3.49819	4.76095	3.85321	4.32007	3.87501	3.06574	4.09067	3.447	3.74242	2.55259	3.58144
2025-09-14	NA	0.161545	0.390735		1.72092	1.99869	1.81907	1.76736	1.72255	1.84521	1.75706	1.79182	2.11179	2.26365	2.81805	1.66391	2.16143	2.51336	1.88707	2.09414	2.07619	2.2659	1.26507	1.28429	1.95173	1.97694	1.83321	2.11179	2.1488	2.40468	1.18317	2.07072	2.0001
2025-09-15	NA	-4.03062	4.1367e-07		7.61782	7.32993	7.98216	7.16446	7.42765	7.71623	5.56069	7.0203	7.96124	3.41985	1.51826	5.95752	2.15115	2.48485	2.74151	2.26918	2.22176	5.56355	4.35459	1.98585	2.07753	2.13369	1.95053	7.96124	1.64191	4.72744	3.24295	4.0038	3.15929
2025-03-02	NA	-1.83454	7.46195e-08		6.07683	6.30877	6.62917	6.02745	5.88272	5.53452	7.25111	6.36648	5.33176	4.58722	3.64153	5.36654	4.43187	4.25129	5.05027	4.28467	4.15093	4.88352	4.5507	3.83757	4.23624	3.33996	3.592	5.33176	4.16053	3.87292	3.67372	4.74959	4.447
2025-09-02	NA	-3.48831	4.01578e-08		6.35895	6.40863	7.26079	6.17778	6.5335	6.43819	4.6352	5.66762	6.49517	2.44616	1.34112	4.43347	2.5279	1.74533	2.35851	2.04988	1.35641	3.83168	2.9142	3.03858	2.90484	2.02494	1.79823	6.49517	2.05426	3.07518	2.37512	3.94572	1.90788
2025-03-03	NA	-1.70371	8.77526e-07		4.98353	5.12283	4.97768	5.46932	5.15224	4.54389	5.77147	4.52167	4.64415	2.84462	3.18232	3.39753	3.91937	3.72552	2.47253	2.72066	3.1186	3.64864	2.63076	3.78665	2.7819	3.45106	2.84665	4.64415	3.68107	4.85185	2.03519	3.3412	3.26053
2025-09-03	NA	0.322902	0.196329		3.49031	3.10974	3.37829	3.14928	3.38452	2.83785	3.14513	3.52563	3.2745	3.67229	3.03962	2.99702	5.17058	2.97064	4.17961	3.41371	4.07469	3.40079	3.0636	3.81245	2.73998	3.55855	3.00869	3.2745	4.28308	3.50388	4.16079	3.77098	3.46313
2025-03-04	NA	0.0261294	0.922525		2.52163	2.30562	2.78784	2.53863	2.41354	2.30769	3.13887	2.82364	1.87197	2.41592	2.56705	2.26248	2.26597	2.44121	3.16972	2.93285	2.18542	2.20054	2.61169	3.38539	3.64693	2.39908	2.3126	1.87197	3.54116	2.39626	2.09636	2.59249	1.6929
2025-09-04	NA	-0.330785	0.198933		3.72073	4.71586	3.53043	3.55793	3.82716	3.86655	3.66271	3.52201	3.43148	3.63586	3.60702	4.46827	3.99491	3.01741	4.42111	2.98018	2.94276	3.92856	3.27993	3.39608	3.90697	3.22497	3.28871	3.43148	3.51069	1.91851	3.25436	3.45871	2.90641
5_8S_RRNA	NA	-0.845931	0.0641892		5.47338	5.50332	5.57699	5.5105	5.49365	6.26875	4.73038	6.12758	5.10575	5.59503	3.60884	6.22811	3.45654	4.09602	3.7992	3.73947	3.53806	5.07897	5.09704	2.84019	3.68725	3.93177	5.77122	5.10575	3.97778	6.1143	5.7605	6.17905	6.12136
2025-03-05	NA	-1.84451	0.000925087		5.30541	4.65014	5.32825	4.89834	5.18073	4.73438	2.48866	3.75787	5.93969	2.68345	2.82279	4.54694	2.37973	2.36063	4.20977	1.70371	1.99992	4.15977	3.30858	3.30565	1.04963	1.56528	2.51055	5.93969	1.67447	3.69106	1.90668	3.12178	2.13295
2025-09-05	NA	-1.78153	1.09082e-06		5.76714	6.49288	5.28364	5.91668	6.17463	5.73144	6.97696	5.78501	5.36861	4.11314	3.75805	5.72507	3.4469	3.37674	5.03481	4.31658	2.96139	5.17892	4.34863	3.87802	3.92679	4.08054	3.83753	5.36861	4.11621	3.89079	3.27571	4.43656	4.18071
5S_RRNA	NA	0.20359	0.0941703		2.88782	2.87937	2.68529	2.8573	2.77379	3.02424	3.11967	2.99011	2.87481	3.13115	3.05559	3.1578	2.65448	3.16738	3.01289	2.9794	3.20643	3.06985	3.1906	3.09432	3.36646	3.03718	3.12257	2.87481	2.99393	3.48426	3.12689	3.19197	3.13695
2025-03-06	NA	-2.6174	9.73238e-08		8.01606	8.16727	8.51303	8.11972	8.32331	7.99435	7.96281	7.91325	8.196	5.73862	4.69193	6.88798	5.26029	5.37177	4.91218	4.59711	4.99227	6.72899	5.92241	4.29029	4.74495	4.35078	5.57845	8.196	5.09355	6.53809	4.38856	6.31139	5.73602
2025-09-06	NA	-3.22861	3.88269e-09		7.33311	7.42816	8.27454	7.81811	7.84395	7.14886	7.86116	7.17382	6.84073	3.95357	3.38392	5.90633	4.17798	3.95242	3.67442	3.47615	3.35508	5.20001	5.21805	4.5494	3.85139	2.99272	3.98963	6.84073	3.22786	5.26501	4.81542	4.18623	3.90579
2025-03-07	NA	-3.91035	5.32528e-07		7.72195	7.57107	8.02791	7.63136	7.91648	7.68701	6.72031	7.31653	8.58431	3.71027	2.07458	5.39801	2.08201	3.0952	3.97953	1.84886	3.03944	6.25225	5.42226	2.2213	2.89364	2.48334	3.08014	8.58431	3.4343	5.39221	2.50249	3.99448	4.03099
2025-09-07	NA	-3.38919	7.26017e-05		8.2495	8.00969	8.42438	8.06557	8.36731	8.37771	6.10255	7.47387	8.67442	5.59118	3.74625	7.06485	1.60928	4.3798	2.81094	2.8114	3.65346	6.91728	6.47572	1.78557	3.49455	4.29468	4.25397	8.67442	3.99532	7.00242	1.60972	6.05904	5.41976
7SK	NA	-0.0722461	0.630241		3.2005	3.09175	2.96454	3.33837	3.11916	3.0835	2.95209	3.26982	3.39116	3.11122	3.44623	3.15763	3.15548	3.20139	2.66973	2.95237	3.29747	3.23295	3.09512	2.394	3.3243	3.09384	2.96514	3.39116	2.72781	3.42183	3.0298	3.08305	2.93986
2025-03-08	NA	-4.91903	9.28285e-07		9.43357	9.65859	9.67629	9.39911	9.43543	9.73678	9.83438	9.9686	7.42909	5.27566	3.01572	6.65013	1.75308	2.24506	3.58994	3.00524	2.78246	7.31464	6.27569	3.59266	1.28985	1.71896	6.26387	7.42909	2.6229	7.9755	3.63583	6.21817	6.9023
2025-09-08	NA	-0.740839	0.00430882		3.54903	3.0865	3.74555	3.30169	3.19497	3.01993	1.34466	2.97014	1.87152	2.69954	2.17031	2.59112	2.66212	2.07196	1.65976	2.41469	2.37606	1.70235	2.6846	2.2706	1.85515	2.17493	1.95406	1.87152	2.2804	1.96466	1.78102	2.11656	1.84625
2025-03-09	NA	-1.36973	7.4867e-06		2.89794	3.51323	4.42964	3.73005	3.46063	3.69032	2.38176	3.40294	2.52291	2.21611	2.09789	1.80897	1.27432	1.41104	2.20463	2.28874	2.11964	1.62893	2.45693	3.12151	1.27196	1.78596	2.26785	2.52291	1.06732	1.71793	1.63269	2.78093	1.6612
2025-09-09	NA	-2.68377	4.85274e-09		7.16	7.32305	7.8938	7.21539	7.07245	6.8438	7.8892	6.81884	6.19019	4.19365	3.6415	6.15103	4.81195	3.3767	3.77663	3.76671	3.52813	4.55341	5.21354	4.26077	4.67423	4.14142	3.8391	6.19019	4.25914	4.99092	4.55688	4.38933	5.13538
A2BP1	NA	0.378287	0.0284458		1.64986	1.99171	1.38955	1.57449	1.47556	1.72169	2.39936	2.07149	1.99726	2.16558	2.9805	1.99984	2.58382	2.22887	1.83562	2.45181	2.48423	2.21549	1.87053	2.41604	2.19956	1.89191	2.13344	1.99726	1.90545	2.32353	2.2757	1.90272	1.86158
AA06	NA	0.287817	0.245694		1.49852	1.43207	1.41491	1.72251	1.52784	1.4674	1.94047	1.94569	1.54366	2.01881	2.1013	1.40446	3.01171	1.52789	3.65489	1.44869	2.15767	1.64722	1.50511	1.71643	1.31802	2.41094	1.76782	1.54366	1.64442	1.37065	1.99569	1.69678	2.02102
AAA1	NA	0.570586	0.0109665		1.9465	1.99864	2.12997	1.87769	2.09353	2.03746	2.49606	2.333	2.31835	1.79146	2.69671	2.48488	2.18573	2.37389	3.55401	2.59045	3.49717	2.21326	2.71992	3.11922	3.13993	3.39897	2.75075	2.31835	2.28721	2.24907	3.0609	2.4895	3.22637
AACSL	NA	0.500452	0.10977		3.51699	3.69727	3.56449	3.30614	3.50692	3.80138	3.00004	3.7897	2.91485	3.74416	2.89232	3.90286	5.37202	3.78628	5.51886	4.63499	2.81029	3.21599	3.68184	4.83411	4.33573	4.08108	4.02201	2.91485	3.38585	4.02231	4.25822	3.61858	4.08286
AAED1	NA	-1.52051	7.59803e-05		3.9167	3.62376	4.71109	2.04501	3.29881	4.002	2.27301	1.89795	2.47478	0.846607	1.0398	1.7643	2.73005	1.08497	2.57986	0.980735	0.883348	1.79156	1.71709	1.62306	1.11005	1.20808	2.8509	2.47478	1.75967	2.01703	1.28628	1.27398	1.33018
AARS	NA	-1.97349	2.25785e-08		5.64961	5.68294	6.05792	5.8244	6.00792	5.77379	6.14674	6.13443	4.52205	3.95632	3.05658	4.66301	3.17388	4.01842	2.74227	4.05398	3.23273	3.86844	4.55673	4.49759	3.18475	3.4479	2.93874	4.52205	3.83794	4.19016	3.80201	3.46483	4.43248
AATK-AS1	NA	0.4146	0.0567564		2.6142	2.40542	2.40015	2.29492	2.15695	2.88217	2.84399	1.86205	2.39107	3.0161	3.03419	2.72427	3.35863	2.55426	3.53692	3.77398	2.51295	2.04725	2.02421	3.30948	3.14009	2.93904	2.58672	2.39107	3.11373	2.48202	2.85138	2.77454	2.67882
AB019439.67	NA	0.154838	0.345141		2.61167	2.61935	2.69698	2.70465	2.88256	2.9013	3.06823	2.90057	2.73399	3.06022	2.73006	3.14346	3.56785	2.90637	3.22685	3.05195	2.87453	2.44661	2.86075	3.29739	2.44174	3.37025	3.54135	2.73399	2.58237	2.66812	2.76923	2.80685	2.8375
AB019440.50	NA	0.372765	0.176971		2.61689	3.29484	2.86698	3.14985	2.67114	3.77163	0.895084	3.55374	2.67924	3.0586	2.84452	3.4212	3.57541	3.29901	3.67342	2.65604	2.96902	2.43328	2.81917	3.01014	3.79262	3.89887	3.53569	2.67924	3.14957	3.12598	3.48576	3.11732	3.57574
ABBA01037345.1	NA	0.296735	0.224028		4.9168	5.02655	5.18041	5.3232	5.1104	4.90266	5.70032	4.98911	5.14442	5.99178	6.04185	5.85576	4.11633	5.84517	4.78889	6.09101	5.19789	5.54648	6.03062	4.76413	5.1465	5.5667	5.22196	5.14442	5.01805	5.64269	4.99872	6.39288	5.40811
ABBA01037346.1	NA	0.470924	0.0162918		1.79447	2.20615	1.26446	1.59165	1.24863	1.36368	1.32943	1.13852	1.67572	2.15912	1.86981	1.92337	2.57403	1.59723	2.61695	1.72071	1.97343	1.80094	1.3488	2.39866	2.05922	2.39081	2.30058	1.67572	1.56849	1.85456	2.50398	1.64829	1.68426
ABBA01037349.1	NA	0.394511	0.0133102		0.595462	0.543066	0.682352	0.823385	0.534203	0.780383	0.956554	0.803601	0.619441	0.985525	0.86783	1.07675	1.96032	1.15423	1.21208	1.03553	1.64983	0.954496	1.00546	1.0571	1.21139	1.17603	1.08372	0.619441	0.932758	0.880976	1.30741	0.620127	1.18466
ABC12-49244600F4.4	NA	0.180154	0.362907		3.31654	3.18142	3.35108	2.73726	3.17962	2.79401	2.71091	3.37092	3.27549	3.21444	3.29705	3.21548	3.64713	3.06367	4.12074	3.01219	3.1118	2.64023	3.04315	3.31886	3.8271	4.18284	2.56016	3.27549	3.40246	3.39187	2.9899	3.13148	3.19538
ABC7-42404400C24.1	NA	0.607822	0.010703		3.74684	3.46006	3.55801	3.87884	4.21089	3.37822	2.29007	3.03563	3.87972	4.23502	4.53137	4.44678	4.68817	4.37351	3.34403	4.38815	4.29366	3.60425	4.03102	4.5495	3.73911	4.78431	3.6371	3.87972	3.87748	3.95919	3.56675	3.77127	4.3189
ABHD14BANDPCBP4	NA	0.107239	0.764745		2.13727	1.51834	2.10058	1.41147	1.29451	1.82955	3.76112	2.60433	1.91207	2.39931	1.59658	1.29185	3.29156	2.14155	3.27542	3.2012	1.77405	1.19154	2.28037	2.99413	2.19274	2.37364	2.41212	1.91207	2.89344	1.20906	1.46455	1.50363	2.01094
AC000003.1	NA	0.328504	0.126966		0.837564	0.760255	0.912602	0.762512	0.935499	0.836554	1.18723	1.12747	0.758269	1.19416	1.29501	0.758763	2.09815	0.748629	1.59404	0.776248	1.66736	0.592911	1.0066	1.63778	1.32028	1.21268	0.757408	0.758269	1.88984	1.44798	2.18773	0.674212	0.991961
AC000029.1	NA	0.385961	0.015354		0.394604	0.778889	0.606944	0.536782	0.70176	0.590477	0.55934	0.34681	0.443396	0.901186	0.824317	1.03856	1.10866	0.860162	0.741874	1.14853	1.62878	0.807972	0.812087	1.1036	0.874272	0.661588	0.917699	0.443396	0.63098	0.761968	1.68835	0.689121	1.09611
AC000032.2	NA	0.00507132	0.979033		2.99177	3.06578	2.8623	2.76347	3.41852	3.01384	3.1207	2.86874	2.39552	2.27953	2.75978	3.29602	2.93182	2.9531	2.46041	3.11575	2.7926	2.71644	3.0182	2.94952	3.24455	3.24791	2.99953	2.39552	3.26962	3.13975	3.03179	3.52223	2.86767
AC000035.3	NA	0.131458	0.612901		4.16626	4.06667	3.94908	3.65234	4.54921	4.32863	3.8314	4.22489	3.8202	4.1967	2.87504	4.20399	4.95502	3.37116	4.83504	4.08751	4.20854	3.70106	3.85824	4.52258	5.33989	4.13163	4.08807	3.8202	4.2805	3.91846	5.15433	4.05125	4.33812
AC000036.4	NA	0.552534	0.0371476		3.5909	3.5493	3.48496	3.69747	3.31105	2.9939	3.79303	3.21571	3.57418	4.93112	3.72903	3.10438	3.99324	3.62656	4.62408	3.39736	3.55353	3.48676	4.50016	4.56592	5.09247	3.41849	4.35672	3.57418	5.14086	3.73491	4.28236	3.67199	3.62323
AC000067.1	NA	0.842341	0.00149849		5.26528	5.23493	5.00981	4.85878	5.15416	5.10242	5.78752	5.49503	5.033	5.97078	5.89378	5.31485	6.91941	5.58924	6.94264	6.34462	6.51389	5.16033	5.85611	6.92735	6.64448	5.88499	5.92647	5.033	6.56742	5.45564	6.46946	5.65828	6.0873
AC000068.10	NA	0.445639	0.0671726		3.94721	3.38069	3.77318	3.4702	4.32177	3.26751	3.85387	4.10144	4.0146	4.2086	3.34814	4.17874	4.84591	4.08366	4.08475	4.76438	4.2704	3.98133	4.07422	5.71357	4.06106	4.08471	4.43426	4.0146	4.94006	4.26903	4.06294	3.27684	4.06109
AC000068.5	NA	0.544739	0.0042551		1.76176	1.99806	1.5946	2.10125	2.19082	1.73722	1.66044	2.15012	1.99136	2.42747	2.90784	2.3217	2.7547	2.48822	2.63972	2.81553	2.42034	2.12143	2.57109	2.28435	2.98031	2.53454	2.06879	1.99136	2.33497	1.79226	3.38028	2.04687	2.20331
AC000068.9	NA	0.541691	0.0245737		3.50115	3.84569	3.69745	3.5271	3.7809	3.7526	4.57523	3.1511	3.7749	4.74575	4.33841	3.38136	4.17	3.73426	4.48922	3.94522	3.90785	3.50263	4.6644	5.32379	5.03114	4.52545	4.24672	3.7749	4.46933	3.70491	4.54467	4.37599	4.63805
AC000111.3	NA	0.28939	0.1272		1.03159	1.05778	0.722359	0.898587	1.09367	0.6709	1.56151	1.16247	0.902955	1.32237	1.26143	0.696895	1.66645	1.43721	1.12041	0.677073	1.74079	1.78462	1.50843	1.21154	1.74467	0.987616	1.38989	0.902955	1.17157	2.14731	1.23586	0.789404	1.2176
AC000111.6	NA	0.434181	0.0920462		4.33119	4.67899	4.14949	4.84125	4.35516	4.54138	4.57278	5.14703	4.85874	5.07188	5.71949	4.65243	4.89364	5.40198	3.5473	5.09041	5.92258	5.63315	4.78056	4.15208	4.67717	5.49328	5.71436	4.85874	5.109	5.54514	4.32956	5.09337	5.16641
AC000120.7	NA	-2.83346	4.67001e-07		4.74522	5.21107	5.68144	4.67193	5.01087	5.35842	1.48902	3.3999	4.82209	1.23671	1.14032	3.19151	1.02711	1.01746	1.28379	1.08315	1.35623	1.5322	1.89238	2.02035	1.1405	1.12511	2.13448	4.82209	1.55669	1.36185	1.29652	1.47787	1.38999
AC000123.2	NA	-1.0931	0.000198888		1.96447	2.27219	3.19093	2.68129	2.31474	2.77039	2.49081	1.79812	3.47763	1.07568	1.7377	1.25773	1.28134	1.35364	2.28953	1.03793	1.14265	1.61793	1.97405	1.50569	1.23006	1.14169	1.05594	3.47763	1.34493	1.28348	1.17232	0.912806	1.26864
AC000123.3	NA	-1.0931	0.000198888		1.96447	2.27219	3.19093	2.68129	2.31474	2.77039	2.49081	1.79812	3.47763	1.07568	1.7377	1.25773	1.28134	1.35364	2.28953	1.03793	1.14265	1.61793	1.97405	1.50569	1.23006	1.14169	1.05594	3.47763	1.34493	1.28348	1.17232	0.912806	1.26864
AC000123.4	NA	-0.163795	0.391688		1.85767	1.4044	2.25941	2.16865	2.34043	1.7728	1.81074	1.63825	1.72468	1.48227	1.4918	1.43065	2.21982	1.63375	2.57726	1.46681	2.57759	1.68348	1.67125	1.46586	1.61968	1.64601	1.59512	1.72468	1.87588	1.30589	1.26209	2.16721	1.55373
AC000354.1	NA	0.39442	0.0331645		2.11091	2.11128	2.05061	2.50398	2.25377	2.307	2.36457	2.44767	2.43929	2.72827	3.24518	3.18132	2.87405	2.55033	1.49828	2.73045	3.20379	2.64429	2.46617	2.31038	2.81423	2.72738	2.53797	2.43929	2.94319	2.98237	2.31751	2.62576	2.82171
AC000370.2	NA	0.371168	0.0845694		1.02124	1.52716	1.26365	1.54624	1.42992	1.3664	2.84828	1.72458	1.41282	1.45999	1.77201	1.84815	2.53524	2.33124	1.81934	1.56563	1.7798	2.38572	1.42863	1.6382	2.63124	1.89669	2.23291	1.41282	2.26399	2.01792	1.68998	2.23137	1.90533
AC000403.4	NA	0.130233	0.495555		3.32199	2.74812	3.21469	2.91278	3.45737	2.62048	3.31069	3.90594	3.48276	3.08616	3.49458	3.43008	3.23426	3.5045	2.73241	3.84202	3.28038	2.96294	3.82481	3.66722	3.56928	3.24266	3.06931	3.48276	3.82584	3.00676	3.68904	2.90213	3.14601
AC001226.7	NA	0.123211	0.676459		1.81323	2.12085	2.03211	1.14259	0.961356	1.7157	2.52623	1.84427	1.71117	1.84499	2.38546	1.48115	3.60166	1.61665	1.99786	1.91421	0.738015	1.46237	1.43462	2.98496	1.81557	2.12754	2.11897	1.71117	1.85365	1.0203	2.20687	1.70817	1.70117
AC002044.1	NA	0.190742	0.379849		3.53042	3.12164	3.46851	3.0139	2.78409	2.97494	3.80103	2.20831	2.78341	3.62723	3.3483	3.24618	3.1988	3.39659	3.11228	3.56629	3.84516	2.3912	3.01454	3.07044	2.64259	3.67102	3.53998	2.78341	3.60438	3.6668	3.61897	3.27471	2.72096
AC002044.3	NA	0.182748	0.440942		1.50871	1.32621	1.37413	1.34639	1.13502	1.27865	2.02428	2.68553	1.10065	1.61687	2.06433	1.40365	2.22935	1.39541	1.55193	2.07868	1.38158	1.14333	1.47386	2.06359	2.69642	2.003	1.09303	1.10065	2.21717	1.77208	2.18087	1.28591	1.52452
AC002044.4	NA	-0.167764	0.572044		3.72643	3.85557	3.8456	3.6088	3.78782	3.66167	1.65638	3.7082	3.94743	3.12243	3.3683	4.319	3.2321	3.04782	3.63761	2.68649	3.79084	4.29029	4.2477	2.82725	2.91386	2.59572	3.03264	3.94743	3.04824	3.9127	2.89067	3.15824	3.23739
AC002056.5	NA	0.191328	0.273682		4.73806	4.38823	4.93706	4.82366	4.43613	4.60676	4.40523	4.23498	4.4583	4.74294	5.28509	5.04749	4.32934	5.16667	4.89142	4.95988	4.32089	5.00976	4.95749	4.77416	4.51728	4.71985	4.16873	4.4583	4.54936	4.88643	4.19091	5.36626	4.65861
AC002059.10	NA	0.291582	0.318137		1.86387	1.48595	2.02932	2.16408	1.33833	1.75819	2.76685	1.74693	1.15246	1.66608	2.02858	1.68779	3.1886	2.34039	2.40069	3.13001	1.88643	1.22979	1.86325	2.51293	3.53695	2.15604	1.52673	1.15246	1.95479	1.21584	2.39339	1.99112	2.20532
AC002064.4	NA	0.163564	0.316796		2.05591	1.73412	1.40123	1.64757	2.10139	1.6512	2.85568	2.09556	2.04418	2.06418	2.25397	2.36988	1.92753	2.1399	2.20346	2.0399	1.70419	2.30558	1.9397	1.96124	1.80785	2.15898	2.01234	2.04418	2.29041	1.95902	2.25997	2.53231	2.37858
AC002064.5	NA	0.456061	0.0803948		1.18749	0.88874	1.26663	1.44511	0.879829	1.4093	1.29415	1.50516	1.19123	1.07699	1.88045	1.47003	2.63909	1.64931	2.2461	1.12148	1.24147	1.26352	1.0115	2.36989	3.20617	1.40024	1.48949	1.19123	1.87193	1.37222	2.47575	1.6974	1.04173
AC002064.7	NA	0.22577	0.284414		1.93871	1.66522	2.1289	1.86155	1.73634	1.8873	1.82248	2.42723	2.23376	2.55839	2.46567	2.1485	2.68106	2.2026	2.5295	1.63614	1.84457	2.19444	1.87647	3.00943	2.42584	1.77137	1.55582	2.23376	3.02557	1.42608	2.30167	2.36333	1.60185
AC002066.1	NA	0.21623	0.242622		3.40052	3.84217	3.60132	2.94842	3.47597	3.45123	3.58821	3.20945	3.11637	2.90732	3.28647	3.63408	3.98375	3.56107	3.89766	4.07535	3.33701	3.60299	3.54633	3.3683	3.16722	3.8521	3.95765	3.11637	3.90923	4.33011	3.61586	3.28485	3.96568
AC002070.1	NA	0.423488	0.00749985		0.397681	0.490408	0.164488	0.417302	0.488657	0.78186	0.863899	0.47145	0.498148	0.785798	0.786885	0.874757	0.87197	0.659744	0.857026	1.19669	0.941247	0.874708	0.487751	1.68173	1.49697	1.08469	0.870465	0.498148	0.930484	1.08313	0.86475	0.912355	0.874665
AC002072.1	NA	0.664693	0.0039792		3.00535	3.10364	2.97086	3.2855	2.86243	3.05602	2.63247	2.63726	3.51431	3.60071	4.14204	3.33685	3.8704	4.04657	2.46293	3.27564	4.18168	4.10948	4.00746	2.79238	3.50462	3.86171	4.52833	3.51431	3.77315	3.73237	3.19034	3.54484	3.9688
AC002076.10	NA	0.190668	0.363576		1.64178	1.68504	1.31142	1.60106	1.58248	2.03929	2.34317	2.16989	1.9918	1.50081	2.32259	2.60804	1.5948	1.59139	2.07996	2.39455	2.09579	2.07183	1.92066	2.92665	1.72413	2.09632	2.15296	1.9918	1.74256	1.61553	2.42141	2.28142	1.04886
AC002115.9	NA	0.342248	0.0346955		2.96943	2.68171	2.59981	2.80019	2.89904	2.86027	3.12636	2.9374	2.60369	3.06633	2.67352	3.16996	3.2467	2.98219	3.49451	3.24595	3.51328	3.22419	2.95535	3.62777	2.85907	3.39724	3.32696	2.60369	3.58645	3.25712	2.77929	3.56871	2.88424
AC002117.1	NA	-0.353766	0.103662		5.04694	4.90077	5.67179	5.46128	5.19164	4.61696	4.45183	5.22039	5.77938	5.04268	4.65925	4.88562	4.77929	4.59942	5.60869	4.25776	4.30299	4.53235	4.77939	5.06518	5.15308	4.53239	4.3297	5.77938	5.03985	4.61723	4.99043	4.2568	4.69315
AC002128.5	NA	0.350055	0.191412		2.69511	2.65684	2.77629	2.2234	3.08287	2.50158	3.74796	2.61518	2.90259	2.59227	2.99471	2.66111	3.1668	2.88109	4.22151	2.37451	3.1025	2.88843	2.91632	3.84068	4.40875	4.00177	2.94872	2.90259	3.48849	2.58996	3.48256	3.23156	2.3108
AC002306.1	NA	0.620369	0.0050188		3.56295	3.87394	4.15723	3.81905	4.07989	3.90647	4.04172	4.0865	4.5878	4.8389	4.65203	4.3613	3.36523	5.00193	4.3076	4.95635	5.02973	4.40532	4.45578	5.05524	4.01235	5.14676	5.16083	4.5878	4.2515	4.34332	4.50021	5.04045	5.19151
AC002310.12	NA	-0.297988	0.1369		4.82845	4.77821	4.91598	4.57845	4.82465	5.1564	4.44014	5.28133	4.39941	4.06031	4.2575	4.67642	5.00785	4.352	5.56475	4.30112	5.12471	4.31338	4.30463	4.08366	3.97068	4.29726	4.27192	4.39941	5.20896	4.4624	4.37914	4.50712	4.50372
AC002310.14	NA	0.452336	0.109403		2.07026	1.76662	1.6206	1.81784	1.60412	1.3996	2.3591	2.37088	1.8214	1.8583	1.72167	1.19394	2.40874	2.51931	3.52752	1.90577	2.20365	1.85176	2.65101	2.88153	2.59666	3.10581	2.44582	1.8214	3.10237	2.1762	3.38552	1.31409	1.77652
AC002310.7	NA	0.699394	0.0109239		3.33773	3.59784	3.50009	3.63407	3.77662	3.13165	2.72637	3.47878	2.8466	3.31386	4.23046	3.94854	4.8853	4.08582	4.18848	4.36313	3.5884	3.0556	3.77335	5.42022	4.55041	4.73646	3.8499	2.8466	4.35613	3.65533	3.77926	4.1302	3.96323
AC002331.1	NA	0.435021	0.0479072		1.06986	0.839876	0.929469	1.10555	1.02113	1.12309	2.40007	0.980975	0.970089	1.57891	1.60723	0.954795	1.93976	1.65297	1.54773	1.69253	0.905475	1.69917	2.02943	2.16131	2.25483	1.93109	0.955615	0.970089	1.34748	1.47732	1.75111	1.46204	1.98178
AC002366.1	NA	0.441386	0.0285831		2.23432	1.84562	1.70059	2.36749	1.75659	1.82636	1.41216	2.02297	1.92024	2.31981	2.12959	1.98431	3.09138	1.87735	3.18756	2.61628	2.20621	2.34792	1.95614	2.71347	1.84621	2.3182	2.43036	1.92024	2.05279	1.84162	2.94373	2.62617	2.38803
AC002368.4	NA	-0.000191923	0.999294		3.9671	3.69424	3.66674	3.32784	3.14696	3.74379	3.80733	4.07174	3.24185	3.27017	3.93697	3.76185	3.46857	3.40857	3.55704	4.23813	3.14478	2.95445	3.43169	4.15457	4.14642	3.23143	3.68206	3.24185	3.53459	4.05457	3.64295	4.24041	3.48974
AC002383.2	NA	0.432514	0.0483278		1.65346	1.51349	1.6652	1.69569	1.57573	1.88975	2.02039	2.26563	1.54705	1.89347	2.39136	1.48728	2.19738	3.00969	2.44282	2.36154	2.78034	2.79556	1.69347	1.30964	2.44748	2.65604	2.11888	1.54705	1.84335	2.56425	2.40114	1.67545	2.20386
AC002386.1	NA	0.635135	0.00412011		1.36477	1.05358	1.10599	1.19156	1.1942	1.27997	1.30963	1.55243	1.45088	1.56393	3.0112	1.31275	2.66682	2.22418	2.07171	1.28864	1.80839	2.43243	2.06493	2.4277	1.13206	1.87711	1.87113	1.45088	1.84498	2.28834	1.80064	1.55379	1.57331
AC002389.1	NA	0.0878556	0.59972		4.67101	5.13498	4.91452	4.90699	5.19434	5.08868	4.43003	5.37319	4.90953	4.94157	4.93706	4.8921	4.94112	5.1721	5.18049	5.65508	5.2244	4.68752	4.93145	4.53579	4.47237	5.02785	5.15637	4.90953	5.11004	5.47804	5.26587	5.32758	5.07365
AC002395.1	NA	0.0950288	0.374188		12.1002	12.0141	12.0216	11.971	11.9669	11.9751	11.9514	12.0815	11.9947	12.1612	12.0877	12.0362	12.0038	12.1997	11.7973	12.1772	12.0868	12.0377	12.1309	12.0957	12.1676	12.3044	12.2323	11.9947	12.1859	12.0193	12.0656	12.1091	12.1775
AC002398.11	NA	-0.158442	0.387098		2.7381	2.5538	2.81609	2.52462	3.0508	2.54863	3.00428	2.23554	2.58078	2.246	2.41663	1.53636	2.83742	2.97999	1.98509	3.06111	2.73815	2.33565	2.615	2.96918	2.65425	2.72364	2.49496	2.58078	2.6299	2.38334	2.03177	2.52798	2.53425
AC002398.12	NA	0.171654	0.326003		3.62394	3.89693	3.58758	3.28215	3.39858	3.57153	3.26825	3.18978	3.33018	3.37928	4.17903	3.68732	3.84306	3.71005	3.47404	4.01065	3.69551	3.37772	3.41284	3.3508	2.88712	3.76754	3.26609	3.33018	3.95646	3.27183	3.8953	3.93083	4.22725
AC002398.13	NA	0.0748988	0.706613		0.660974	0.84735	0.661863	0.75149	0.410908	0.698807	1.56658	1.13852	0.879169	0.51295	0.658231	0.564815	2.08363	0.872854	0.916355	0.861223	0.884193	0.662897	0.937065	0.804716	0.752196	1.14463	1.30484	0.879169	1.00443	0.386952	1.42142	0.840501	0.928587
AC002429.5	NA	0.410243	0.0330198		3.26845	3.59733	2.93288	3.3159	3.30839	2.72441	3.81359	3.18869	3.02657	2.99275	3.92951	3.3407	3.81352	4.26052	3.50078	3.59929	3.69499	3.90679	3.39629	3.16367	3.83611	4.02447	3.56115	3.02657	3.41735	3.49699	3.7474	4.19189	4.14014
AC002451.3	NA	0.132028	0.496453		2.32919	2.33651	2.04016	2.39305	2.02579	2.23133	3.0832	2.31177	1.77316	2.26636	2.08742	2.54871	2.73909	2.2729	2.45587	2.18023	2.67655	2.40792	2.57378	2.01119	3.10365	2.08879	2.94758	1.77316	1.81943	2.60686	2.8804	2.31165	2.49826
AC002454.1	NA	0.637721	0.000784041		4.44074	3.76426	3.8907	4.12739	4.18912	3.9063	3.88796	4.3981	4.5817	4.53069	5.15333	4.59462	3.91059	4.83104	5.41894	5.09058	4.7357	5.10316	4.85573	4.29255	4.74628	5.16421	5.14889	4.5817	4.36038	4.85084	4.59534	4.73721	4.68881
AC002456.2	NA	0.0491455	0.863513		1.71844	1.57552	1.63213	2.83802	1.19222	1.66987	2.64399	1.22764	2.827	1.74305	1.45481	1.94389	1.72942	1.62481	2.62756	1.72196	2.88089	1.99229	1.69506	1.30911	1.77726	1.48024	1.90413	2.827	2.84294	1.84773	2.43718	1.8829	1.76034
AC002465.2	NA	0.229463	0.226106		1.2359	1.51593	1.66105	1.58443	1.67978	1.27677	1.24659	1.73617	1.66252	1.50609	2.28684	2.1747	1.05487	1.92731	1.66902	1.90651	1.48155	2.32326	1.86912	1.85085	1.46873	1.69736	1.68322	1.66252	2.33824	1.71761	2.08134	0.820707	1.28972
AC002467.7	NA	-0.388691	0.119418		2.91929	2.77391	3.50715	3.16224	3.25662	2.46093	1.89147	3.7022	3.47683	1.9822	2.59035	3.69598	2.4388	2.63283	2.87134	2.73829	2.92397	2.93467	1.93059	2.60631	2.62824	1.95621	2.71495	3.47683	2.50864	2.86964	1.90023	2.7895	2.37139
AC002472.11	NA	0.334751	0.102704		2.06994	2.32548	1.59461	1.61578	1.68896	1.9528	1.81232	1.97845	1.78996	1.89368	2.47299	1.83223	1.5195	2.52907	3.2542	2.41086	1.84034	2.25631	1.85326	1.83837	2.73037	2.94651	2.42457	1.78996	2.07488	2.53699	1.93722	1.96819	1.98169
AC002480.4	NA	-0.0106406	0.971425		3.58409	3.51506	3.19809	3.38033	3.41906	3.49496	3.85756	3.80419	3.20621	3.51436	4.20813	2.7695	2.9581	3.82518	3.90539	2.98453	3.32755	3.52448	3.22349	4.29803	4.27963	2.91592	3.56266	3.20621	3.99763	1.95835	4.40468	3.31017	3.52327
AC002480.5	NA	0.524368	0.134478		2.51785	1.91189	2.50348	2.90846	1.78294	2.6743	2.71114	2.68932	1.9541	2.77795	2.3228	2.69688	5.34235	2.80992	4.31949	3.123	3.09724	2.05488	2.4335	4.23606	2.72414	2.89075	2.95489	1.9541	2.66058	2.65612	3.15142	1.97255	2.42758
AC002511.2	NA	0.0971162	0.629697		4.04929	3.88587	3.94149	4.03737	3.59973	4.01143	2.58261	3.95375	4.21715	4.16039	3.91866	4.41789	4.04947	3.89605	3.24852	3.83112	3.93579	3.27705	3.641	4.16821	3.56897	3.99333	3.93622	4.21715	4.05499	3.66983	3.77061	4.09821	4.26373
AC002511.3	NA	0.0971162	0.629697		4.04929	3.88587	3.94149	4.03737	3.59973	4.01143	2.58261	3.95375	4.21715	4.16039	3.91866	4.41789	4.04947	3.89605	3.24852	3.83112	3.93579	3.27705	3.641	4.16821	3.56897	3.99333	3.93622	4.21715	4.05499	3.66983	3.77061	4.09821	4.26373
AC002519.8	NA	0.492436	0.0420017		1.52744	1.73018	1.31727	1.58062	1.59376	1.74498	2.19364	1.52963	1.96516	1.6521	2.69841	2.2293	1.36313	3.3097	1.83699	3.02086	2.4202	1.9887	1.63036	1.68523	2.4982	2.43931	3.01154	1.96516	2.37379	1.85421	1.35532	2.11646	2.13906
AC002530.1	NA	0.695232	0.00426604		6.75291	6.78605	6.19334	7.06336	6.5925	6.13647	6.88445	6.80715	7.24722	7.63602	8.27259	7.22926	6.66879	8.11576	6.10954	7.49524	7.56371	8.00808	7.73846	7.03416	7.21502	7.93719	7.14395	7.24722	7.83461	7.2069	7.09741	7.43712	7.27686
AC002539.1	NA	0.512539	0.0493028		1.77937	2.35099	1.68918	1.6019	2.11891	2.307	2.0936	2.06118	1.8857	1.89189	3.3333	2.02754	1.96949	2.25028	1.52223	2.61221	3.51765	3.42601	2.66744	2.21395	2.74968	2.35677	2.60915	1.8857	2.08337	1.96233	3.62106	2.82329	2.47814
AC002539.2	NA	0.487412	0.00921806		0.347748	0.444412	0.42268	0.686739	0.594302	0.528413	1.39013	0.702357	0.700282	1.26837	0.801658	0.770819	0.969146	0.947653	0.908716	0.897128	1.71256	1.00419	1.20973	1.01487	1.10455	1.7992	1.73179	0.700282	1.01654	1.43014	0.765866	0.946136	1.6757
AC002550.5	NA	-1.85587	5.62695e-07		5.63121	5.69828	6.03702	5.75826	5.61963	5.40757	4.85745	4.97579	5.86077	3.19422	3.52104	4.67124	2.74764	4.28353	4.13463	3.75769	2.92392	4.4922	3.4353	3.20877	3.66699	2.96215	3.14262	5.86077	3.48489	3.79193	2.84262	4.08859	3.44067
AC002550.6	NA	0.0883755	0.745653		1.75567	2.1707	1.80804	1.86047	1.98283	2.01308	0.727315	2.75176	1.55752	1.97283	3.28579	1.47949	1.44176	2.50783	2.68789	2.08556	1.90446	2.21764	2.72839	1.30754	1.75441	1.4807	1.99006	1.55752	1.84518	1.62384	1.60776	1.72313	1.51546
AC002551.1	NA	0.29384	0.1715		2.4364	2.40031	2.72335	2.7586	2.37174	2.62754	2.18803	1.98894	2.99925	2.04072	2.81102	3.05074	2.63969	3.14714	2.61307	2.86487	3.0627	2.74845	2.4687	2.32354	2.90505	3.17038	3.48974	2.99925	1.8087	2.7507	3.81956	2.58001	2.56979
AC002558.1	NA	0.447868	0.0534278		2.72364	3.25857	3.14394	3.17387	2.9446	3.18549	3.08325	2.68607	3.33647	3.21706	3.21639	3.54398	2.64056	4.39662	2.32627	3.84237	3.73262	3.62934	3.8256	3.19884	2.89801	3.71949	4.42554	3.33647	3.30631	3.66488	3.94244	3.34779	3.93767
AC002978.1	NA	0.139545	0.433297		0.740536	0.638375	0.626219	0.451524	1.10588	0.666853	1.17425	1.10947	0.690882	0.873749	0.97344	0.627074	1.75784	0.539364	1.63967	0.656246	1.12271	0.575755	0.640836	1.18128	0.981501	0.637488	1.18928	0.690882	1.37192	0.799609	0.806948	0.767785	0.96637
AC002979.1	NA	0.162532	0.121064		11.8997	11.9205	11.8265	11.9273	11.8466	11.8523	11.9739	11.9287	11.9514	12.0801	11.9967	11.9264	12.1551	12.1477	12.1356	12.066	11.982	11.9895	12.0626	12.0782	12.2726	12.1879	12.0592	11.9514	12.1892	11.9516	12.1052	11.929	12.0445
AC002981.1	NA	0.86313	0.0926339		8.29432	8.54336	8.10805	8.71656	8.49129	8.70486	5.18063	8.44277	9.18058	9.36634	10.0969	9.31289	7.47163	9.81447	5.8103	9.24223	10.1248	9.87414	9.54854	7.59835	8.44417	9.6132	9.78313	9.18058	8.88257	9.63874	8.12728	9.49422	9.53233
AC003003.5	NA	0.0977133	0.61717		2.78254	2.48867	2.96813	2.61687	2.43939	2.92331	2.16418	2.64712	2.26341	2.48118	2.9899	2.31695	2.54201	2.78614	2.82128	2.8616	2.82703	2.76565	2.1215	2.97912	3.60623	2.36604	2.7533	2.26341	2.74387	2.04386	2.96845	2.2853	3.19506
AC003005.2	NA	0.642155	0.000228244		3.57734	3.51838	3.2141	3.81817	3.76794	3.39938	3.54365	3.49932	3.74805	4.38663	4.15156	4.31853	3.87573	4.74113	4.1633	4.41441	4.68738	3.99033	4.05594	3.71448	4.92324	4.35518	4.09156	3.74805	4.29048	4.00486	4.31612	4.09855	3.81855
AC003006.1	NA	0.266277	0.508692		6.02567	6.06584	5.56894	6.20867	5.98704	5.76819	5.01471	6.069	6.47701	6.6306	7.53837	6.24357	4.69173	7.16525	3.46187	6.2579	6.81603	6.85459	6.96429	4.91737	5.36277	6.59209	6.50245	6.47701	5.89799	6.63828	5.4579	6.57148	6.47305
AC003009.1	NA	0.320112	0.190216		0.77065	0.407705	0.779581	0.442577	0.657636	0.844294	1.93111	0.468996	0.652133	0.977882	0.467889	0.823229	1.17606	0.706028	2.31875	0.949035	1.4732	0.69856	0.662796	1.3476	1.70474	0.71059	0.990021	0.652133	1.60376	0.871402	2.07485	0.793536	0.855032
AC003075.4	NA	0.417314	0.127513		1.91903	1.93844	2.0077	2.3568	1.94172	1.572	1.44128	1.93517	2.61368	2.75837	2.87976	0.825533	2.27432	3.14929	3.1022	1.77983	1.75182	3.09292	2.5189	1.87864	2.27782	2.71602	2.75676	2.61368	2.07448	3.32996	2.01523	1.61833	2.32316
AC003084.2	NA	0.312825	0.112742		2.42672	2.3806	2.22843	2.56528	2.29796	2.02115	2.23064	2.09004	2.54019	2.64037	2.93783	2.13517	2.8528	2.92754	2.41139	2.84281	3.38369	3.62906	2.62149	2.25902	1.73686	2.83749	2.31096	2.54019	2.59957	2.68814	2.53088	2.13472	2.41651
AC003088.1	NA	0.576902	0.027198		1.13781	0.976524	1.39913	1.05048	1.06758	0.789389	1.83541	1.01518	0.848766	1.38748	1.75408	0.653766	3.18434	1.92965	1.87335	1.02501	1.89817	2.33864	1.85994	2.3408	1.36896	1.45068	1.26135	0.848766	1.77562	1.45977	2.45838	1.56994	1.58882
AC003090.1	NA	0.113404	0.569497		2.65853	2.55806	2.3485	2.22846	2.58167	2.2657	2.60931	2.33231	2.38497	2.39504	2.3365	2.14644	2.35821	2.27249	1.84613	2.39228	3.09705	3.23013	2.92058	2.98822	2.35081	2.94501	2.66205	2.38497	2.55177	2.70153	2.01841	2.06427	3.42289
AC003092.1	NA	0.253924	0.277828		1.04067	1.57608	1.68346	2.04275	1.36079	1.32346	2.14444	1.84998	1.75667	1.80741	1.75189	1.51912	2.47829	2.08451	1.64159	2.1045	1.66876	1.76074	1.80497	1.30568	3.41303	2.34377	1.75866	1.75667	1.71634	1.71319	1.22575	2.62877	1.43549
AC003092.2	NA	0.16679	0.359546		1.60525	1.50529	1.44302	1.6138	1.51382	1.40038	1.94541	1.32883	1.63355	1.38814	1.36492	1.30981	1.78854	1.69119	1.70782	2.16424	2.24681	1.83087	1.59472	2.47669	1.86976	1.7984	2.37851	1.63355	1.08755	1.6078	1.92837	1.3049	1.25063
AC003101.1	NA	0.0882662	0.598032		2.01257	2.20144	1.59844	1.94408	1.72337	2.0046	2.48351	2.29073	1.89479	1.96362	2.29781	1.83577	2.01889	2.14415	1.98464	2.23417	1.91164	1.5965	1.90238	2.02464	2.47469	2.36559	1.9727	1.89479	2.83052	1.92036	2.55947	1.9068	2.26735
AC003104.1	NA	-1.22835	0.000292508		3.4844	3.39302	3.91359	3.95948	3.43086	2.96877	3.39947	2.74829	4.78141	2.14978	1.74487	2.39161	2.76711	2.54169	2.10771	2.13806	1.98319	2.24382	2.17594	1.66735	1.2535	1.98615	2.90828	4.78141	2.23297	2.87636	2.56874	2.12114	2.08061
AC003658.1	NA	0.466831	0.024457		0.671083	0.578755	0.928313	0.935673	0.724831	0.908111	1.91608	0.862757	1.57704	0.910543	1.44049	1.45797	2.04483	1.19277	1.67232	1.52203	1.67636	1.5052	1.06596	1.33226	1.26311	1.16046	2.36408	1.57704	1.58186	1.02342	1.85208	1.05358	1.86837
AC003664.1	NA	0.278178	0.0344713		1.36886	1.30576	1.17455	1.30831	1.30356	1.21833	1.51248	1.31895	1.30205	1.34866	1.437	1.73937	1.57301	1.57927	1.61039	1.59404	1.65258	1.34667	1.51698	1.7446	2.35231	1.64255	1.48364	1.30205	1.60579	1.63692	1.58901	1.45281	1.6067
AC003666.1	NA	0.529594	0.0382251		2.02495	2.31643	2.27321	1.98799	2.34943	2.75211	2.33485	2.43144	2.65588	2.10575	3.45665	2.47643	1.74955	2.51265	3.81841	3.39787	2.88521	3.04838	2.92838	3.91127	3.12565	2.38653	3.40416	2.65588	2.26675	3.59588	2.5047	2.48113	2.82796
AC003681.1	NA	0.592746	0.072921		2.47477	2.39631	2.44436	2.88841	2.39739	3.21976	1.22328	2.2647	3.22525	3.26867	2.89737	2.72106	2.34343	3.77458	1.75292	3.31589	4.26344	3.65109	3.36656	1.85978	1.88136	3.32715	4.09715	3.22525	2.64914	3.5621	2.79486	3.46558	3.71361
AC003682.16	NA	0.524206	0.00191185		2.0505	2.08585	1.79231	2.0946	2.02905	2.14413	1.7046	1.94991	2.04975	2.88805	2.85947	2.39634	2.01099	2.90867	1.85977	2.30562	2.82735	3.15611	2.63024	2.58443	2.23618	2.395	2.56849	2.04975	2.48652	2.54888	2.33846	2.62886	2.58425
AC003956.1	NA	0.0883713	0.56407		2.44393	2.34887	2.05902	1.9391	2.3266	1.98539	2.33194	1.85	2.12461	2.38842	1.99027	2.15798	2.17191	1.85991	3.0146	2.63227	2.3951	2.04805	2.24186	2.43681	1.99605	2.16686	2.26949	2.12461	2.28568	2.12718	1.90025	2.32031	2.37192
AC003958.2	NA	0.266411	0.148232		2.9082	3.67082	2.72055	3.09768	2.88291	2.80285	2.94626	3.81748	2.66213	2.75607	3.28549	3.23733	3.61897	3.1723	3.8339	3.55162	3.48282	3.18876	3.23655	3.88849	3.25154	3.68756	3.1515	2.66213	3.22951	3.39345	3.33657	3.44775	3.04673
AC003968.1	NA	0.549569	0.011131		5.2226	5.1601	4.83856	4.94847	4.84085	5.10399	5.58468	5.33326	4.88671	5.42167	5.35321	5.25304	6.49678	5.78348	6.44032	5.97837	5.54826	5.10325	5.40562	5.05187	6.28973	5.63635	6.01401	4.88671	5.97247	5.15108	5.69967	5.57328	5.97492
AC003973.3	NA	-1.37892	4.32426e-06		5.96638	5.76084	6.40885	5.89762	5.55017	6.49251	4.86398	6.04568	5.5642	4.81945	4.73298	4.65575	3.15729	4.59262	3.656	4.19871	5.28595	5.04222	4.79134	3.67173	4.16903	4.08249	4.57691	5.5642	4.00445	4.36098	4.66697	4.75713	4.41364
AC003973.4	NA	0.42963	0.0722798		2.26948	2.72875	2.0565	2.38724	2.50074	2.4551	1.88855	2.57502	2.53788	2.55928	2.40302	2.75603	4.49979	3.10411	2.49859	3.27392	1.98315	2.65042	3.11319	2.94057	2.17431	3.24785	2.23695	2.53788	2.58814	3.07564	2.88451	2.5476	3.07156
AC003973.5	NA	0.337504	0.214931		2.3723	2.49458	2.38631	2.18013	2.21364	3.12328	1.96543	2.17852	2.91786	3.59693	3.37307	2.29823	1.65275	3.3644	3.70841	2.21914	2.76609	3.43237	3.03293	1.73215	3.38958	2.23649	2.76603	2.91786	2.48581	3.2975	2.16345	2.46089	2.37165
AC003986.5	NA	0.62994	0.0334864		2.78242	2.90082	2.37357	2.79778	3.09727	3.17458	1.57782	2.7403	2.66462	2.53897	2.32206	3.42895	4.47218	3.32609	3.70872	3.50721	3.50482	2.20447	3.07339	4.63527	4.00308	3.00359	3.92093	2.66462	3.66101	2.81385	3.095	3.3209	2.96966
AC003986.6	NA	0.405562	0.110996		2.81901	2.46952	2.97678	2.93073	2.45524	2.39451	3.17452	3.29484	2.98943	3.91975	3.35264	2.92656	4.14459	3.18649	3.71066	3.65022	2.96579	3.01158	3.28953	1.94108	3.03013	3.0343	3.05297	2.98943	4.67964	3.16162	2.79098	3.19777	2.75233
AC003986.7	NA	0.2444	0.330042		1.83102	1.97231	1.70655	2.37758	2.34349	1.97467	1.74557	2.25763	2.11715	2.14186	2.71255	1.94977	1.23258	3.60179	1.80899	2.40936	2.96149	2.68094	2.09566	2.02394	2.15546	2.72763	2.5177	2.11715	1.64097	2.39398	1.36121	1.98631	3.09306
AC003988.1	NA	0.233957	0.297636		1.30438	1.26709	0.799564	1.50349	1.18023	1.13327	0.728582	2.00203	1.36134	1.13298	1.21378	1.26801	2.41908	1.8475	1.33042	1.44253	2.63377	1.71665	1.46034	1.5506	1.44453	0.703885	1.57289	1.36134	1.24199	1.20327	2.1114	1.07144	1.01934
AC003991.3	NA	-1.1796	0.000485954		4.0944	4.24944	4.3541	4.49965	3.83491	3.83648	3.71168	4.27044	5.1998	3.54752	3.02952	2.9465	2.20423	2.507	2.79633	2.21248	3.0321	3.30674	3.37681	1.74994	3.32427	2.93106	2.83635	5.1998	2.1592	3.93833	3.67527	2.9719	3.22013
AC004000.2	NA	0.172009	0.256904		1.24386	1.00846	1.22412	1.28831	1.18585	0.946069	1.43554	0.842145	1.49669	1.37193	1.55169	1.34247	1.27709	1.16188	1.05439	1.51143	0.954425	1.03539	1.67601	1.12055	1.58526	1.69689	1.7141	1.49669	1.02028	1.8286	1.34107	1.0152	1.39829
AC004009.2	NA	0.397577	0.0956471		2.25579	1.9345	1.92645	1.98441	2.18309	2.51099	2.12927	2.52184	2.03294	2.67678	2.31491	2.36059	2.29078	2.5509	2.90456	2.20809	2.64228	1.98279	2.25971	3.74997	4.15056	1.89805	2.75142	2.03294	2.70866	2.59602	2.51673	2.42517	2.21787
AC004009.3	NA	0.429505	0.0584232		2.68542	2.94598	2.66485	3.3324	3.27408	2.47251	2.84828	2.87964	2.92166	4.01075	3.42956	2.94931	3.57549	3.79826	2.44888	3.65536	4.42101	3.33816	4.02969	2.57388	3.17716	3.35552	3.42085	2.92166	3.22286	2.7987	3.28385	3.11223	2.89987
AC004012.1	NA	0.0512063	0.816092		1.05966	1.04102	1.07586	1.23681	1.43227	1.24548	2.37553	1.653	1.96092	1.14775	1.52222	1.23177	1.19287	1.40166	1.67232	1.44213	1.73572	0.949961	1.3622	1.06866	2.06971	1.61223	1.14014	1.96092	1.30529	2.0547	2.29113	1.38112	1.54951
AC004014.3	NA	0.246979	0.25261		1.74405	1.08851	1.125	1.3911	1.16933	1.15527	1.5791	1.23651	1.67891	1.3691	1.52462	2.15453	0.75045	1.5817	2.3405	0.789829	1.61329	2.06632	1.81642	2.09712	1.22332	2.04238	1.32627	1.67891	1.28025	2.36443	1.04135	1.63159	1.28669
AC004016.1	NA	0.164027	0.304161		1.82527	1.7371	1.80003	1.68407	1.29816	1.72229	1.90978	1.4906	1.76648	1.93265	1.90199	1.83088	1.92568	1.94147	1.26796	2.3933	2.48527	1.99074	1.54274	1.41611	1.98968	1.66935	2.04171	1.76648	2.01888	1.82915	1.60204	1.44165	2.14566
AC004019.13	NA	0.244281	0.234813		3.31062	3.04045	3.11181	2.78453	2.87634	2.80631	3.35682	3.21797	3.13735	3.7276	3.89625	3.3448	2.9451	2.80103	3.62713	3.49223	2.75795	3.23966	2.94315	4.50779	3.00771	3.55186	2.64133	3.13735	3.8063	3.00921	3.32383	3.14001	3.41243
AC004041.2	NA	-0.390637	0.059224		3.09651	2.20704	3.18834	2.23536	2.29788	2.30641	1.82477	2.22268	2.16415	1.90721	1.52613	2.07852	1.04741	2.32667	2.06366	1.7693	1.75096	1.41011	1.99099	2.4041	2.12667	1.94765	2.21324	2.16415	2.38287	2.52383	1.81937	2.45633	2.15172
AC004051.2	NA	0.544244	0.00683118		2.44977	2.65281	2.95214	2.77422	2.97936	2.84655	2.7524	2.19784	2.73271	3.87477	2.93098	3.06362	3.80965	2.90309	2.7321	3.24801	3.57055	2.93633	3.24941	3.51093	3.45668	2.81437	3.51401	2.73271	4.03977	3.03564	3.77304	2.89956	2.87366
AC004052.1	NA	0.428142	0.0914707		2.86652	2.71401	2.89199	2.65205	2.82371	3.13494	1.75769	2.69807	3.63814	3.53285	3.01198	2.57851	3.35336	3.79455	2.85441	3.1174	4.08242	3.39861	2.99134	2.39017	2.588	3.01199	4.06601	3.63814	3.13859	3.77309	2.3369	3.24505	3.60862
AC004053.2	NA	0.49157	0.0954575		2.32213	2.69206	2.63559	2.52215	2.51588	2.82371	1.70588	2.23716	2.93887	2.9699	3.82262	2.8919	2.15614	3.67829	1.89681	3.1826	3.86228	3.61234	3.44205	1.6478	2.23442	2.93622	3.73225	2.93887	2.75108	3.94492	2.34157	2.95908	2.59344
AC004054.1	NA	0.54993	0.00581902		1.74497	1.23605	1.46937	1.73656	1.44743	1.64558	1.85211	1.19522	1.84453	2.33919	1.91007	1.25381	2.35008	2.02413	2.43645	1.54835	1.81331	2.505	2.05162	2.83155	1.969	2.54992	1.84856	1.84453	2.55414	2.20993	2.74468	1.85205	1.85518
AC004063.1	NA	0.410084	0.0964639		3.77634	3.56098	4.01337	3.43359	3.56417	4.12573	4.4956	2.75581	3.6197	4.013	3.7454	4.1499	3.77803	3.79788	4.88613	4.29437	4.72008	3.55407	3.95814	4.50847	5.18064	3.88414	3.47034	3.6197	4.22859	3.9097	4.99125	3.85535	3.75714
AC004066.3	NA	0.308006	0.0694151		0.946905	1.13539	0.939678	0.886148	1.0055	1.00646	1.34236	1.17503	1.53472	1.17695	1.71117	1.52687	1.55086	1.23783	2.03892	1.47515	1.31203	1.7956	1.401	1.85317	0.926276	1.49363	1.83326	1.53472	1.36999	0.906394	1.15034	0.825279	1.2011
AC004067.5	NA	-0.133925	0.534123		3.50452	3.63494	3.96089	3.91165	3.80453	3.45308	3.72031	2.80049	3.53074	3.25689	3.95171	3.16317	4.0408	3.0808	3.26262	3.15269	3.94511	4.40953	3.51437	3.21111	3.06318	4.0069	3.63072	3.53074	3.34047	3.55776	2.55335	3.23029	3.24409
AC004069.2	NA	-0.615761	0.104032		2.98561	2.84526	2.5978	3.54919	3.13477	3.43752	2.46854	2.98479	4.93014	1.82093	2.3505	3.13663	2.45863	2.80904	0.899445	2.26411	2.74268	3.26208	2.804	1.64527	2.91186	2.28912	2.68836	4.93014	2.16784	3.84944	2.36267	2.29332	2.29565
AC004070.1	NA	0.968425	0.000305081		2.11825	2.14199	1.80963	1.74484	1.93957	1.76273	2.04652	1.40261	2.00795	2.45642	2.16577	2.64886	3.70557	1.94107	3.47448	3.39944	2.99478	2.75545	2.66757	2.76776	2.87773	3.37308	3.81308	2.00795	3.39976	2.57796	2.99728	1.73542	3.32928
AC004076.5	NA	0.118388	0.435869		1.81727	1.78083	1.45474	1.60218	1.47279	1.65137	1.88174	1.63297	1.65049	2.02174	2.23546	1.96723	1.43206	1.67267	1.90761	2.03333	2.171	1.37306	1.59574	1.60025	1.93799	1.78314	1.15598	1.65049	1.77629	1.52382	1.87728	1.70537	2.15702
AC004079.1	NA	0.569367	0.0314675		0.82778	1.01683	0.899331	0.818302	0.812908	0.578838	1.62368	1.38897	1.04098	2.08239	1.42374	0.580366	2.07007	2.55677	1.03723	0.714601	2.57647	2.34115	1.65521	0.955768	1.70034	2.07224	1.42308	1.04098	1.5126	0.99447	2.07377	1.38253	1.2105
AC004108.1	NA	-1.23801	0.00293518		8.92272	8.84519	9.03927	8.67975	8.49418	8.28872	8.76217	8.35959	8.92433	7.63071	8.29513	7.91283	5.23968	8.24802	5.09267	7.79377	7.75362	8.30697	8.20632	6.29239	6.62163	7.88603	7.60361	8.92433	7.44091	7.9681	6.55397	7.95093	7.55357
AC004112.4	NA	0.391586	0.0553465		1.05688	1.3257	1.13853	1.45838	1.27896	1.29828	2.14606	1.2241	1.34148	1.58771	2.00158	1.75375	2.83371	2.20513	1.90467	1.68533	2.32284	1.27878	1.68794	2.04985	2.01152	1.33923	1.92942	1.34148	1.22657	1.65809	1.70145	1.16573	1.40997
AC004125.3	NA	0.404873	0.0595324		1.71221	1.58179	1.61722	1.80031	1.49178	2.16192	1.94397	0.878923	1.86629	1.94586	2.53521	1.71636	2.7463	2.35174	1.77753	2.7326	2.93836	1.78964	2.42527	2.16134	2.00844	1.72583	2.02764	1.86629	2.34254	1.35237	1.73683	1.91376	1.45779
AC004156.3	NA	0.282169	0.227908		2.57556	2.96546	2.79985	2.55863	2.20809	2.22005	1.49634	1.77477	2.55196	2.56912	2.20392	2.76357	1.93703	2.45997	2.87723	3.40248	1.64293	2.82549	2.40162	3.08603	2.2278	3.09633	2.97176	2.55196	3.24989	2.14357	2.54005	2.51199	3.18225
AC004158.1	NA	0.387978	0.117247		7.15781	7.08489	6.93202	7.28561	7.41124	6.57914	6.92263	7.35905	7.5566	7.95633	8.26855	7.35783	6.33841	7.8063	6.11586	8.02724	7.57132	7.96413	7.72884	6.85147	7.49871	8.21526	7.24093	7.5566	7.71929	7.44887	7.63104	7.95168	7.37536
AC004158.2	NA	-0.507685	0.027129		2.44878	2.32068	2.91854	2.51644	2.25131	3.61438	3.25333	2.58634	2.24373	2.10402	2.34154	2.55316	1.80827	2.44584	1.65316	2.13327	2.53179	2.33887	2.53625	2.91475	1.50535	1.43353	2.44022	2.24373	2.10353	1.95969	1.67692	2.95784	1.83909
AC004158.3	NA	0.515904	0.00925346		1.86136	1.84394	1.62133	2.15283	1.9619	1.52059	1.83444	2.09808	2.27804	2.96565	3.24242	2.2865	2.10465	2.80765	1.52489	2.36937	2.74546	2.61049	2.68448	2.02476	2.63443	2.73465	2.38656	2.27804	2.061	2.43411	1.85471	2.61536	2.11406
AC004160.4	NA	0.11011	0.611877		2.14595	1.93197	2.46483	1.98578	2.32832	1.98825	2.29271	2.50503	2.01865	2.37922	2.14764	2.02202	2.24822	1.93355	3.01556	1.71943	2.57475	2.45248	2.06037	1.9664	3.38372	1.99857	2.21616	2.01865	3.32024	1.93353	1.8619	2.12522	2.51679
AC004221.2	NA	0.333883	0.124358		3.58624	3.60479	3.90642	3.24141	3.341	3.19214	3.39668	3.12617	3.0288	3.18257	3.56589	2.98836	3.98679	3.35791	4.23495	3.912	3.59792	3.2	3.59784	4.44917	3.78357	3.40792	3.96942	3.0288	4.50763	3.55977	4.56874	3.47893	3.90759
AC004231.2	NA	0.0188596	0.94667		1.68295	2.30305	1.32748	2.61488	2.44229	1.68516	2.6986	1.30322	1.48735	2.1571	2.06164	2.42091	1.75573	1.67402	3.26979	2.38501	2.12992	1.87309	2.10933	1.73526	2.52325	2.3917	1.23913	1.48735	1.55971	1.93306	1.84366	1.34308	1.47325
AC004237.1	NA	0.814538	0.000233349		1.89612	1.35241	1.64073	2.06132	2.23695	1.73219	2.5111	1.11062	2.38006	2.67777	2.9505	2.59547	2.37815	2.90559	2.03199	2.7608	2.96893	2.24348	3.1945	2.11755	2.46048	3.03687	2.19342	2.38006	3.02777	2.6631	3.25343	2.89914	3.15511
AC004257.1	NA	0.177968	0.101219		8.62813	8.54632	8.66875	8.72586	8.67741	8.79642	8.46468	8.59618	8.89176	8.9397	8.70556	8.73158	8.86697	8.79885	8.85877	8.84372	8.80446	8.71274	8.77921	8.95523	8.96978	8.99972	8.86146	8.89176	8.7242	8.96644	8.91672	8.77961	8.77626
AC004381.6	NA	-1.26557	0.00032309		4.8489	5.12622	5.05695	5.04654	4.58629	4.91465	4.8629	4.90828	4.95878	3.31299	3.27101	4.04015	2.34596	3.60875	3.90872	2.96496	4.03228	4.981	3.75684	3.72423	2.15408	2.56589	3.05473	4.95878	3.5221	5.1438	3.56188	4.53336	3.71264
AC004381.7	NA	0.125503	0.591474		1.30935	1.28981	1.30211	1.82637	1.67329	1.67128	2.68909	1.50167	1.29396	1.78434	1.56891	1.37688	1.44438	1.26463	3.03805	1.82429	2.06144	1.43163	1.13215	2.28502	1.27963	2.07816	1.69457	1.29396	1.79689	2.17144	1.76011	1.51898	2.05334
AC004447.2	NA	0.146082	0.578572		2.93439	2.21748	3.68934	2.6669	2.59057	2.05597	2.63486	2.6011	2.1597	2.70072	2.69871	3.13004	4.13223	3.14868	2.83038	3.00785	2.46439	2.1382	2.31884	3.30156	2.56869	2.7506	2.12417	2.1597	3.55203	2.13512	2.94294	2.20486	2.94593
AC004448.2	NA	0.211623	0.405416		3.40401	3.53191	3.49029	3.10193	3.37701	3.00005	3.52795	3.12941	3.86876	2.81681	3.73658	3.50356	4.2913	3.9003	3.63253	3.33157	2.54343	3.69508	3.40633	4.32118	4.60284	3.05985	3.43549	3.86876	4.58828	2.61206	3.46417	3.80857	3.23896
AC004448.5	NA	0.721286	0.000219021		3.39265	3.32743	3.30993	3.59723	3.25909	3.74926	2.94713	3.42734	3.66675	4.21541	3.94299	3.89896	3.35747	4.21576	3.31659	4.60472	4.04332	4.41985	4.57846	3.95572	4.6141	4.43478	4.51231	3.66675	4.18879	3.96724	4.42432	4.02047	4.2184
AC004449.6	NA	0.492907	0.0226762		3.6284	3.55193	3.81258	2.83084	3.43547	3.84082	3.96818	3.74361	3.3493	4.0393	4.39007	4.00312	5.1075	3.79592	4.85964	3.82762	3.83802	3.58077	4.22744	3.82088	3.73976	4.47015	3.81807	3.3493	4.50881	4.01725	4.31358	4.09174	3.52839
AC004453.1	NA	0.471641	0.0283968		2.77356	2.86421	2.53424	2.59268	2.49998	2.49287	2.59513	2.36855	2.64486	3.45563	3.12097	2.09237	3.37378	3.46208	2.67054	2.70157	3.10858	3.93854	3.88535	3.29328	2.47605	3.32805	2.60039	2.64486	3.398	2.56622	2.8558	3.0098	3.3756
AC004458.1	NA	0.387063	0.0494604		1.25596	1.48448	0.956183	1.59085	1.18813	1.40806	2.01155	1.46603	1.34285	1.90973	2.2069	1.35617	1.38362	2.43948	1.31096	1.88788	1.71733	1.85882	1.37481	1.3492	1.6077	2.12574	2.77884	1.34285	1.9649	1.87636	1.96042	1.95575	1.5651
AC004460.1	NA	0.0362973	0.828171		3.58803	3.68765	3.82715	3.62773	3.51614	3.54029	2.66255	3.62987	3.28536	3.59684	3.56101	3.37517	3.80486	3.62345	3.32498	3.61885	3.76284	2.93207	3.50774	3.47999	3.64805	3.99576	3.43126	3.28536	3.45327	3.3733	3.53952	3.78173	3.32937
AC004470.1	NA	0.00416022	0.972885		11.7762	11.9774	11.837	11.9295	11.9956	11.8748	11.8023	11.9563	11.9347	11.8285	11.9803	11.9655	11.9749	11.9894	11.6807	11.8278	12.0376	12.0148	11.9088	11.8049	11.6834	11.8735	11.9914	11.9347	11.8916	11.8965	11.8027	11.9668	11.9933
AC004471.10	NA	0.448728	0.0739122		2.72732	2.15418	2.16843	3.03675	2.76066	1.75395	1.65264	2.53356	2.83216	1.98334	2.6872	2.95119	3.48926	2.60183	3.379	3.30447	2.48237	2.71774	2.45179	2.05376	3.79569	2.81533	3.01117	2.83216	2.84565	2.03943	2.88098	3.65618	3.03968
AC004471.9	NA	-0.13774	0.504915		3.94543	4.10411	4.48243	4.15117	4.39874	3.89324	5.16228	4.88584	4.23561	4.29615	4.24193	4.65877	4.14052	3.77806	4.69568	4.61705	3.70441	3.77451	4.1563	4.98078	4.50104	3.53098	4.1806	4.23561	4.33329	3.75085	4.37061	4.10918	4.43074
AC004485.3	NA	0.413079	0.0636707		1.4359	1.55516	1.2659	1.50434	1.8993	1.66967	1.57227	2.22004	1.42343	2.19977	2.43495	1.72188	2.02338	1.87941	1.8023	1.66483	2.71939	1.79955	1.69477	2.00155	2.62952	1.90909	1.97661	1.42343	3.54294	1.83869	1.84954	1.92558	1.54885
AC004490.1	NA	0.494725	0.0691497		2.32523	2.07974	2.45531	2.14459	2.25646	1.98523	1.95671	1.93852	2.07834	2.5338	2.43098	2.67231	3.82089	2.4476	4.56292	3.34104	2.58343	1.86221	2.3197	2.23508	1.72873	2.69506	2.31665	2.07834	2.27721	2.66255	2.41615	2.85226	2.76901
AC004492.1	NA	0.576746	0.0856304		8.32334	8.41891	7.93479	8.56037	8.45097	8.19764	8.1626	8.44215	8.89518	9.08708	9.91411	9.10634	7.38699	9.68953	7.10645	9.73274	9.69565	9.42651	9.37873	7.54459	8.40717	9.36334	9.39626	8.89518	8.92975	9.23589	8.08479	9.36292	9.31519
AC004510.3	NA	0.693736	0.000426773		2.39433	2.51532	2.32954	2.69799	2.54448	2.77602	2.44479	1.88784	2.61754	3.39582	3.04011	3.1066	3.55133	3.08242	3.39153	3.35688	3.93584	2.8629	2.74847	2.9277	2.8656	3.31326	2.79036	2.61754	2.87312	3.41892	3.0421	2.864	4.04098
AC004520.1	NA	1.03428	0.00668911		5.47728	5.53609	5.08578	5.62659	5.38603	5.96209	4.1837	5.14506	6.24424	6.66963	7.18217	6.77448	5.09126	7.14127	4.47873	6.97828	7.42781	7.07734	6.72424	4.81639	5.66206	6.54339	7.52221	6.24424	6.03456	6.99599	6.02659	6.48389	6.91524
AC004535.2	NA	0.228504	0.407243		1.6465	2.26221	2.0174	1.99125	1.81613	2.39184	3.12517	2.29004	1.84875	2.64805	2.64428	1.78116	2.83467	2.0105	4.3087	2.34806	2.31058	2.23832	1.62276	3.2993	1.95625	2.21342	2.24994	1.84875	2.10153	1.97743	2.27628	2.16909	2.81836
AC004538.3	NA	0.1798	0.586246		0.900424	1.11651	0.810494	1.46097	1.23624	1.18478	3.06395	1.57378	0.928321	1.50685	1.28608	0.987414	2.7967	0.958559	1.63325	1.55342	0.874628	1.06603	1.50736	2.22604	3.35183	1.92884	1.04086	0.928321	2.22366	1.4192	1.24065	0.896329	1.4488
AC004540.4	NA	-0.197204	0.50197		2.55542	2.84316	1.8326	2.49042	1.77024	2.14677	1.59119	1.65802	3.29483	2.32028	2.3785	1.49347	1.70402	3.14449	3.03756	1.76028	1.48357	2.46699	2.03211	2.14909	2.09889	1.8421	1.45913	3.29483	1.4686	1.26623	2.2072	2.00391	1.29498
AC004540.5	NA	0.331246	0.0951758		1.51913	1.23039	1.22725	1.41367	1.06419	1.30581	1.32669	1.61383	0.842978	1.77927	1.6112	1.23549	0.973617	2.15787	2.45705	1.49176	1.57406	1.18155	1.43473	1.80866	1.90365	2.23118	1.64095	0.842978	1.72476	2.12748	1.48113	1.4469	1.17382
AC004541.1	NA	0.348659	0.201974		3.84409	3.9601	3.25838	4.18861	4.08548	3.96292	3.81244	3.23581	4.32127	3.82969	5.52358	4.54065	3.17343	4.93557	3.07863	4.11401	4.25377	4.80073	4.05751	3.63154	3.30808	4.56565	4.55126	4.32127	3.92584	4.45473	3.72489	4.50064	4.72415
AC004543.1	NA	0.236363	0.108672		0.430657	0.639282	0.840181	0.526313	0.545103	0.390404	0.827968	1.13464	0.523727	0.724498	0.663288	0.668106	1.26386	1.06915	0.860732	0.776034	0.991515	0.770624	0.810893	0.873404	1.36924	0.826436	0.829324	0.523727	0.976312	0.667984	1.44851	0.928568	0.703434
AC004543.2	NA	0.0627077	0.78033		2.07008	2.14073	1.91366	2.61443	2.56776	2.59383	2.64477	2.27551	2.42369	2.35867	1.81677	1.67509	2.36875	2.27214	2.56025	2.28638	3.68592	2.92097	2.36043	2.56029	1.83267	2.4944	2.46002	2.42369	2.67254	2.16378	3.16563	2.15228	2.23338
AC004549.6	NA	-0.124673	0.453587		1.03823	1.69849	1.39736	1.7843	1.78589	1.48084	2.23055	1.07575	1.40412	1.07462	1.4253	1.59549	1.59609	1.3976	1.5862	1.66377	1.76	1.25424	1.50655	1.82295	1.64621	1.55935	1.27556	1.40412	1.05595	1.22337	1.46025	0.914502	1.16335
AC004552.1	NA	0.181093	0.0954383		11.8621	11.9878	11.8713	11.8672	11.8944	11.8711	11.9277	11.9085	11.9358	12.122	11.9622	11.9413	12.0238	12.0811	11.9469	12.2038	11.9955	12.0233	12.115	12.1836	12.1862	12.2999	12.2084	11.9358	12.2931	11.8872	12.1482	12.0104	12.1117
AC004595.1	NA	0.398031	0.0312878		8.95719	9.01716	8.85885	9.16347	9.03624	9.21233	9.50536	9.3681	9.12794	9.64195	9.60838	9.51611	8.89277	9.78722	8.34974	9.89318	9.57237	9.46749	9.70427	9.24315	9.62381	9.90683	9.79821	9.12794	9.68729	9.56288	9.9116	9.65385	9.78192
AC004623.2	NA	0.468767	0.0204702		3.51326	3.65361	3.52693	3.72796	3.67878	3.76806	3.6667	4.05949	3.53839	3.90835	4.13021	3.81483	5.20533	4.35264	4.70209	4.20334	4.03011	3.51415	4.22353	4.2717	4.37389	3.91673	4.42621	3.53839	4.58196	3.30024	3.86249	4.37622	4.2722
AC004623.3	NA	0.271208	0.181577		1.80031	2.13051	1.97404	1.45558	1.83709	1.54774	2.08171	2.54049	1.79905	1.89958	2.13753	2.4999	1.72534	2.08478	3.39783	2.17523	2.09716	1.76977	1.84	2.11929	2.60666	2.17215	1.95956	1.79905	2.35789	1.67313	2.81276	2.05335	2.39101
AC004637.1	NA	0.416713	0.0190527		4.86349	5.00297	4.72004	4.63369	4.90292	4.94216	4.84271	5.13062	4.56796	4.51695	5.32256	5.67462	5.4042	5.53712	5.43435	5.54626	5.4471	5.3248	5.90932	5.03688	5.29317	5.18027	5.68542	4.56796	4.8842	4.80278	5.16109	5.26783	5.24091
AC004655.1	NA	0.132768	0.215422		11.9869	11.949	12.0115	12.1659	12.055	12.0823	11.7923	11.9693	12.1557	12.0759	12.2507	12.1944	12.2321	12.1201	12.123	12.1792	12.3931	12.0746	11.9226	12.24	12.1698	12.1427	12.1541	12.1557	12.1296	12.1072	12.1872	12.0904	12.0861
AC004656.1	NA	0.162247	0.128325		11.9323	11.9335	11.8517	11.9259	11.8928	11.9347	12.0061	11.9383	11.974	12.1539	11.9378	11.9537	12.2134	12.1724	12.108	12.2026	12.0165	11.9947	12.0669	12.2261	12.2306	12.2132	12.0804	11.974	12.2215	11.9317	12.1948	11.9755	12.0201
AC004673.1	NA	0.742116	0.00290606		1.59391	1.5818	1.26881	1.41408	1.51243	1.8406	0.710881	1.61231	1.79804	2.0234	2.35343	2.94798	2.29476	2.25107	1.36319	2.07108	3.14328	2.33775	2.81397	1.45889	1.53348	2.46224	2.42529	1.79804	1.65486	3.07127	1.71664	2.07675	2.67351
AC004691.1	NA	0.378389	0.123952		3.67671	3.64176	3.82281	3.67569	3.60561	3.71496	2.91074	3.58109	3.53081	3.8377	4.48578	4.24583	3.67929	4.19525	1.91241	4.08972	4.18663	4.32396	4.36474	3.28343	4.03435	4.41313	4.09636	3.53081	4.04139	3.89873	4.27773	4.01563	4.12198
AC004691.5	NA	0.201667	0.274651		1.23523	1.17015	1.48319	1.30466	1.21416	1.13761	2.03375	1.52813	1.17277	1.1895	1.62226	1.16275	1.43489	1.27984	1.06449	1.75854	2.33983	1.50157	1.80491	1.7187	1.68425	1.48204	1.92704	1.17277	1.2411	2.07029	2.12135	1.12115	1.62424
AC004692.4	NA	0.204454	0.385109		2.37938	2.17724	2.31024	2.09656	1.9609	2.56883	2.13523	1.71379	2.22836	1.80118	2.15906	1.89435	1.76702	2.86734	1.9621	3.3157	2.48162	2.40703	2.89633	1.55915	3.49033	2.89092	2.15295	2.22836	2.77022	2.26113	1.72081	2.54269	2.41084
AC004699.1	NA	0.251484	0.239588		0.748785	1.24545	0.992293	0.929987	0.775723	1.33501	1.38997	1.44982	0.620037	1.30033	0.760032	1.43751	1.26494	1.11354	1.27259	1.27919	1.72493	0.710262	1.59567	0.901019	2.44998	1.85055	1.66693	0.620037	0.858195	1.33286	1.24169	1.82222	0.909576
AC004702.2	NA	0.0449869	0.684821		9.29619	9.34547	9.30559	9.27357	9.3661	9.34213	9.34111	9.34842	9.40344	9.48898	9.42192	9.32443	9.16576	9.54477	9.19432	9.55576	9.30621	9.40088	9.24035	9.43123	9.39574	9.45547	9.32529	9.40344	9.49637	9.30022	9.30378	9.49028	9.37014
AC004744.3	NA	0.241997	0.432487		1.23803	0.986998	1.02661	0.992175	1.03045	1.705	3.08975	1.5616	1.61024	1.48381	1.35685	1.06724	2.72078	2.10077	1.70276	1.24538	2.70013	1.53101	1.44823	1.47453	1.5138	1.10356	1.2482	1.61024	1.36947	1.66357	3.19633	1.08821	2.63919
AC004745.1	NA	0.426363	0.0440001		1.74175	1.95868	1.9403	1.93179	1.90705	2.5909	2.13012	2.50714	1.98316	2.66823	1.97494	2.87047	1.93239	2.93661	2.89157	2.53325	2.65796	2.90926	2.60216	1.56829	1.9464	2.56278	3.4044	1.98316	2.23319	2.47291	2.75108	2.35385	2.80967
AC004769.1	NA	1.0584	4.33356e-06		6.0814	6.11855	5.32288	5.87834	5.95076	6.15062	4.57965	5.88998	6.23969	6.74082	7.20056	6.73297	7.3142	7.06561	6.57857	7.05936	7.17017	6.72054	6.83048	6.75078	6.21145	7.03966	7.40246	6.23969	6.43399	7.08249	7.05408	6.81005	6.75653
AC004775.5	NA	0.628624	0.0209158		2.4083	2.40473	1.25631	2.07819	2.40395	2.32746	2.63759	2.1603	2.08315	2.71316	2.52392	2.35715	2.9968	2.93171	2.99137	2.27881	2.40748	2.37779	2.2876	2.91615	4.29327	4.01957	2.70629	2.08315	3.75771	3.20925	2.75449	2.42873	2.44916
AC004791.2	NA	0.581849	0.00573619		4.37139	4.57642	4.59687	4.75348	4.77575	4.22037	4.11693	5.01795	4.63806	5.20935	5.87733	5.11061	4.70161	5.5905	5.55751	5.24842	5.05615	4.49526	4.4637	5.56756	5.5745	5.40744	4.54835	4.63806	5.75839	4.81618	5.17093	4.94302	5.1626
AC004812.1	NA	0.00544114	0.963158		12.1725	12.0899	12.1221	12.0096	11.9919	12.1407	11.9605	12.0576	12.0827	12.1352	12.0057	12.0355	12.0335	12.1206	11.9198	12.1202	12.0087	12.1311	12.1089	12.0326	12.1084	12.1517	12.1775	12.0827	12.1808	12.0021	12.1402	11.8792	12.1283
AC004813.1	NA	0.333863	0.245687		9.0684	9.19366	9.16193	9.35622	9.28683	9.24892	8.68644	9.25351	9.80485	9.78331	10.0823	9.68944	8.2446	9.95275	7.52608	10.3381	9.86048	9.99323	10.063	8.832	9.36927	9.69237	9.46022	9.80485	9.55263	9.79995	9.22706	10.2895	9.69559
AC004819.1	NA	-0.419113	0.0319352		5.3605	5.48387	5.34683	5.3287	5.10592	4.93376	4.60107	5.01672	5.47036	4.96784	4.55016	4.71412	4.7314	4.47447	5.24269	4.58541	3.79203	4.68727	4.88698	4.17599	5.37092	4.40198	4.82126	5.47036	5.04317	4.91468	4.63732	4.99102	4.82031
AC004824.2	NA	0.118281	0.260486		11.8728	11.8726	11.8441	11.9957	11.9069	11.8906	11.6714	11.8653	12.0489	11.9735	12.1822	12.048	12.0221	12.0295	11.8958	11.9695	12.1943	11.935	11.8722	12.0243	11.9739	12.0346	12.0162	12.0489	11.9988	12.0289	11.9464	11.9397	11.9391
AC004824.3	NA	0.0948062	0.400648		10.9582	10.9857	10.9259	11.2652	11.0922	11.0349	10.7331	10.9969	11.0687	11.0464	11.2275	11.0858	11.2465	11.1122	11.0346	10.8505	11.3242	11.1215	10.9449	11.2254	11.1869	11.0543	11.0518	11.0687	11.2336	11.0147	11.1189	11.0676	11.0154
AC004824.4	NA	-0.272011	0.119768		6.57526	6.78661	7.08768	6.77392	6.8161	6.72433	6.74082	6.48587	6.05223	6.50354	6.54972	6.64965	5.91753	6.60851	5.57161	6.55954	5.98885	6.4053	6.40857	5.99305	6.79607	6.74108	6.68195	6.05223	6.19618	6.54028	6.58943	6.63779	6.5974
AC004832.1	NA	0.128473	0.206707		12.1221	12.154	12.1417	12.1887	12.138	12.0933	12.2002	12.2101	12.1542	12.2572	12.254	12.1219	12.3012	12.3259	12.1991	12.3547	12.2616	12.2771	12.3038	12.3642	12.3283	12.4347	12.3169	12.1542	12.3036	12.2199	12.362	12.2112	12.3345
AC004837.1	NA	0.628788	0.130224		4.34603	3.84415	3.90136	4.25227	4.22516	4.78568	3.27624	4.63077	4.73034	4.99315	5.71885	5.31769	2.95796	5.35564	3.05541	4.89323	5.95052	5.58716	5.45782	2.37334	4.14833	5.35948	5.7993	4.73034	4.56692	5.37472	4.47209	5.21119	5.67931
AC004837.4	NA	0.283851	0.243727		1.73518	1.68957	2.13139	1.55234	1.17129	1.36842	1.60844	1.07481	1.02979	2.69061	1.15109	1.27466	2.91011	1.86396	1.82629	1.99984	1.61494	0.973199	1.54013	1.30834	2.14614	1.73398	1.66045	1.02979	2.19314	1.43628	2.10028	2.47247	1.44294
AC004837.5	NA	0.255119	0.250314		1.27836	1.43686	0.916424	1.27542	1.27556	1.24178	2.14834	1.53288	0.87808	1.09664	1.20651	1.02866	2.27254	1.58097	1.57186	1.74545	2.4651	1.69968	1.52018	1.79074	2.01598	1.74872	1.44428	0.87808	1.34581	0.899631	2.41964	1.69891	1.30344
AC004840.8	NA	0.585884	0.0299181		4.81383	4.76894	4.66193	4.44595	4.48583	4.93945	5.0663	4.96663	4.41939	4.62931	5.32674	4.95793	5.76967	4.63304	6.1495	5.67579	4.88614	4.75535	5.07706	6.63738	5.49834	5.87804	5.47335	4.41939	6.45117	4.68483	5.16972	4.83722	5.40381
AC004846.1	NA	0.917072	0.00785264		5.71918	5.92032	5.43832	6.03592	5.72217	5.75118	3.41319	6.02724	6.32768	6.67392	7.51881	6.6556	5.17212	7.03443	5.10928	6.57475	7.40714	6.86971	6.6256	5.76145	6.15171	7.01682	7.03128	6.32768	6.5574	6.59033	5.99955	6.42561	6.73867
AC004850.1	NA	0.561714	0.0344426		4.0618	4.34666	3.87501	4.00544	4.06302	4.24534	3.14839	4.41272	4.30754	4.64095	5.20371	4.38611	3.78931	5.1061	3.07839	4.54718	4.91596	5.0483	4.66177	3.64167	4.5268	4.76816	5.55385	4.30754	4.52636	5.0217	4.64087	4.61259	5.29236
AC004854.4	NA	0.0608098	0.822743		3.43477	3.54679	3.58916	3.98839	3.9697	3.46938	4.09792	4.18183	3.66179	4.30122	3.25854	3.67611	4.82945	3.44978	4.59298	4.1699	4.29274	3.1372	3.23075	4.22416	4.92789	3.8829	3.36766	3.66179	4.2975	3.17039	3.35224	3.68791	3.12669
AC004862.6	NA	0.392572	0.0424073		1.1364	1.19053	1.11226	1.02709	0.864979	1.21039	1.66236	0.663927	1.17735	0.95836	1.65259	1.36408	2.45101	1.42825	1.61995	1.45587	1.67823	1.35635	1.38987	1.62467	2.01921	1.45744	2.08907	1.17735	1.22407	1.56676	0.826467	1.82687	1.00784
AC004869.2	NA	0.169664	0.326417		0.808073	0.516212	1.04092	1.01812	1.09135	0.699684	1.52819	0.905761	0.92252	1.2848	1.21545	0.77792	1.0016	1.12719	1.13082	1.56428	1.39277	0.83563	1.09123	0.52982	1.12549	1.56306	0.81417	0.92252	1.08254	1.18634	1.94358	0.800821	0.960638
AC004869.3	NA	0.169664	0.326417		0.808073	0.516212	1.04092	1.01812	1.09135	0.699684	1.52819	0.905761	0.92252	1.2848	1.21545	0.77792	1.0016	1.12719	1.13082	1.56428	1.39277	0.83563	1.09123	0.52982	1.12549	1.56306	0.81417	0.92252	1.08254	1.18634	1.94358	0.800821	0.960638
AC004870.3	NA	0.46057	0.0698966		1.89312	2.02418	0.968893	1.60141	1.68438	1.73317	1.86357	2.60598	1.77773	2.27873	2.52599	1.99356	3.06985	2.89328	1.28937	1.53568	2.40244	2.48629	3.06261	1.62024	2.80327	2.60718	1.58412	1.77773	1.81238	1.77258	2.40843	2.73374	2.44822
AC004870.4	NA	0.368788	0.0875828		1.99772	1.70446	1.65564	1.53654	1.66312	1.57789	2.09726	1.08812	1.62405	2.42432	2.49709	2.28028	2.03462	2.61937	2.01385	1.37359	2.05645	1.65895	1.62956	3.00246	1.4052	2.22861	1.58245	1.62405	2.24944	1.63662	1.4851	2.63613	2.14829
AC004875.1	NA	0.368956	0.11292		0.541882	0.565477	0.670563	0.551599	0.792448	0.674274	0.865199	0.925899	0.461956	0.888516	0.556719	0.923638	2.03256	0.647369	2.47016	0.900039	0.943096	0.3679	0.426981	1.7518	1.29614	0.840183	1.15796	0.461956	0.949907	1.38661	1.24078	0.686225	0.893469
AC004878.2	NA	0.244694	0.153349		3.33085	3.24181	2.9792	2.89808	2.98993	3.07317	2.58999	3.19646	2.91752	3.07447	3.32194	3.05885	2.6659	3.08156	3.90515	2.99101	3.68154	2.82971	3.55054	3.5033	3.10462	3.85599	3.35005	2.91752	3.68679	3.16438	3.06668	3.21233	3.35378
AC004878.7	NA	0.224184	0.0937812		6.74586	6.77796	6.74595	6.84967	6.89524	6.90002	6.80836	6.86773	6.99944	7.02206	7.01074	6.81244	6.65878	7.01493	6.98729	7.11458	6.91333	6.99632	6.97296	7.52248	7.66582	7.36572	6.93388	6.99944	7.20197	6.88372	7.13289	6.99703	7.14451
AC004878.8	NA	0.128962	0.466925		3.5419	3.69738	3.67405	3.87282	3.41628	3.41903	3.95517	4.00845	3.76242	3.83912	4.20428	4.24131	3.80997	4.09288	4.1182	3.95007	3.65033	3.72637	3.42427	3.71212	3.07587	3.90871	3.86261	3.76242	3.19545	3.51234	4.38878	4.37448	3.83519
AC004893.11	NA	-0.120249	0.57883		4.46157	4.36985	4.37989	4.39896	4.32821	4.71111	2.92216	4.50315	4.25584	3.73207	4.35541	4.4375	3.73038	4.38223	4.26999	4.40822	3.79162	3.84498	4.17623	3.46414	4.19676	4.16923	3.48465	4.25584	4.61017	4.46732	4.02763	4.22653	4.74356
AC004895.1	NA	-0.0735885	0.546075		8.01651	7.98739	7.83532	8.03687	7.78644	7.95955	8.05505	7.96604	8.07475	7.9608	8.09642	7.91675	7.53311	8.01566	7.57318	7.70413	8.10984	8.00702	7.92097	7.6795	8.04287	8.01002	7.92448	8.07475	7.80323	7.94248	7.72812	7.90241	7.95568
AC004895.4	NA	0.10538	0.702095		3.85924	4.07932	3.67379	4.17052	4.04774	4.11638	4.29145	4.13666	4.06661	4.1523	5.0642	3.73663	2.26018	4.90017	3.5544	4.17175	4.21588	4.50024	4.08673	3.61826	3.91858	4.82117	4.17593	4.06661	4.06137	4.54705	3.78485	4.99402	4.45887
AC004901.1	NA	0.411446	0.161311		2.28535	2.33272	2.24387	2.54207	1.73232	2.22163	4.07149	2.73572	2.37462	2.86229	2.47253	2.22948	3.14749	3.09594	4.28972	2.87926	3.6062	3.24003	2.8854	3.60222	2.76811	2.81256	2.39745	2.37462	3.7281	2.44759	1.94998	3.26594	2.26242
AC004906.3	NA	0.286186	0.212673		4.58246	4.92764	4.47883	4.25051	4.35693	4.54573	5.18883	4.76327	4.28038	5.25628	4.59911	4.67458	6.51334	4.91051	4.83439	4.45671	5.58336	4.36362	4.68451	4.34586	4.48074	4.81816	5.07843	4.28038	5.12309	4.84771	5.06139	4.79265	4.96238
AC004915.1	NA	0.695232	0.00426604		6.75291	6.78605	6.19334	7.06336	6.5925	6.13647	6.88445	6.80715	7.24722	7.63602	8.27259	7.22926	6.66879	8.11576	6.10954	7.49524	7.56371	8.00808	7.73846	7.03416	7.21502	7.93719	7.14395	7.24722	7.83461	7.2069	7.09741	7.43712	7.27686
AC004920.3	NA	0.747393	0.00316748		1.89249	1.67703	1.31117	2.01129	1.91866	1.61187	1.78745	1.49778	2.07507	2.37084	2.84153	2.36155	1.83895	2.33318	3.54012	3.28846	1.58593	3.09131	2.6421	2.15508	3.66785	2.39811	2.47282	2.07507	2.44965	2.05969	1.73961	2.32363	2.78526
AC004924.1	NA	0.71328	0.0373151		1.68817	1.7602	0.995329	2.06683	1.44154	1.39466	0.786911	1.68095	1.73207	1.93901	3.68516	1.88124	3.33826	3.11375	1.56546	1.74663	2.62173	3.40987	2.55275	0.953979	1.4791	2.60374	1.52704	1.73207	2.10032	3.28849	1.19494	2.064	1.57178
AC004932.1	NA	0.31933	0.0612243		10.2209	10.0447	9.8666	10.2187	10.0105	10.1363	10.0167	10.3684	10.4191	10.5548	10.6857	10.5267	9.72935	10.6621	9.36683	10.6261	10.6827	10.6142	10.6543	10.1433	10.4891	10.7568	10.6255	10.4191	10.5854	10.4475	10.5213	10.5977	10.5916
AC004941.3	NA	0.379811	0.0554764		2.1922	2.08539	2.74436	2.31431	2.41246	2.22379	2.64599	2.60499	2.46787	2.63108	2.48444	2.92069	2.9268	2.3356	3.78354	3.45669	2.17283	2.45559	2.83993	3.6138	2.49627	2.9534	2.76439	2.46787	2.84356	2.53152	2.73281	2.44137	2.9471
AC004945.2	NA	-0.00734132	0.974007		4.66602	4.34975	4.1026	4.52596	4.97261	4.48406	5.13839	5.23177	4.65976	4.35828	4.96122	4.60848	4.2637	4.8897	4.76726	4.95536	4.95634	5.03617	5.33138	4.30106	4.12616	4.35455	5.20756	4.65976	4.64917	4.9348	4.10638	4.12169	4.88843
AC004946.1	NA	0.806626	0.00509111		3.08279	3.07751	3.18141	3.35678	3.52522	3.32785	2.05369	2.97367	4.04068	4.02767	4.39634	3.60126	3.04991	4.07075	2.69672	3.83921	4.6429	4.5115	4.21496	3.14563	3.47003	4.33244	5.15784	4.04068	3.92355	4.47756	3.60516	4.09547	4.43207
AC004947.2	NA	0.282347	0.254478		3.03771	2.84075	2.97674	3.07864	3.48873	2.37394	3.54367	2.26025	2.38887	3.32669	3.49302	3.36796	2.02747	4.13326	3.20731	3.37483	3.52374	3.67255	3.42163	3.01877	3.12605	2.6315	3.32995	2.38887	2.86582	3.71589	2.32174	3.38018	3.07374
AC004951.6	NA	-0.2302	0.121268		3.6249	3.22193	3.61297	3.41871	3.55371	3.32085	2.97928	3.33772	3.28939	3.15117	2.93339	3.36606	3.43243	3.35989	2.84437	3.58681	3.14143	2.9111	2.52491	3.07945	3.32612	3.07991	3.44365	3.28939	2.80567	3.26768	2.92974	3.26791	3.12039
AC004953.1	NA	0.582641	3.42562e-05		8.50262	8.37669	8.3692	8.4374	8.49893	8.45951	7.98384	8.59181	8.91146	9.16062	9.27403	9.01504	8.84457	9.07497	8.60792	9.21039	9.338	9.1013	9.02961	8.95868	8.88263	9.06852	9.16373	8.91146	9.10471	9.02689	8.99161	8.9387	9.13046
AC004969.1	NA	0.91649	0.00383395		2.74247	2.6228	2.90865	2.90675	2.75302	3.37284	1.72018	2.80213	3.24652	3.46157	4.23513	3.64283	1.78878	4.08089	2.14653	4.03424	4.29546	3.98278	3.80255	3.59652	4.61177	3.55954	4.35004	3.24652	3.17258	4.04917	3.96303	3.89309	4.13981
AC004980.1	NA	0.186019	0.295293		0.327201	0.4976	0.635212	0.397321	0.710264	0.460959	1.18471	0.536869	0.540715	0.457568	0.513509	0.573922	1.85996	0.710505	0.791937	0.700121	0.751533	0.48693	0.495184	0.934864	0.593099	0.60596	0.555344	0.540715	1.10673	0.824563	1.29397	1.18611	0.495292
AC004984.1	NA	0.758437	0.00295125		3.74978	3.41896	3.62572	3.37893	3.44266	3.75772	3.99721	3.79428	3.64692	4.29027	4.41614	3.65069	6.22889	4.31557	4.29505	4.98166	4.10945	3.68981	4.0239	4.71827	4.60736	4.28161	4.65772	3.64692	4.62162	4.02641	4.75267	4.02796	4.7427
AC004988.1	NA	0.351322	0.0970232		1.49264	1.37168	1.78188	1.52923	1.18961	1.2449	1.08261	2.44081	1.58215	2.13522	1.8814	1.99593	2.95856	1.97963	2.0301	1.88275	1.87315	1.32138	1.26659	1.93659	1.21388	1.53113	2.09261	1.58215	2.26349	1.75462	2.44531	1.78516	1.57572
AC005000.1	NA	-2.07566	4.76157e-08		4.61233	4.02463	5.02458	4.40277	4.3497	5.54629	4.30166	4.01054	2.91524	2.31955	1.53804	4.12754	2.40775	1.84369	1.63793	2.27277	2.02088	2.6215	2.35004	1.66815	2.1125	1.83753	2.09605	2.91524	1.73074	2.88951	2.6046	2.51754	2.05911
AC005008.2	NA	0.253196	0.119524		0.921236	0.693439	0.85743	0.810979	1.02779	1.54767	0.81849	0.773596	0.906341	1.27522	1.79991	0.98022	1.24348	1.27861	1.15168	0.778825	1.30545	1.06211	1.17916	1.50714	0.572096	1.04881	1.3594	0.906341	1.19646	1.37007	1.31985	1.59827	0.701863
AC005009.1	NA	0.187575	0.37497		0.811656	1.09654	1.07997	1.33967	0.668944	1.06547	2.08851	0.706197	0.964409	1.00107	0.885974	0.960914	1.78963	0.795234	1.14099	1.59917	2.18186	1.46323	0.877034	1.90584	1.78624	1.17909	1.11012	0.964409	0.778521	1.10845	1.44628	1.36499	1.23772
AC005009.2	NA	0.639937	0.00734831		2.55589	2.75824	1.99943	2.87058	1.9454	2.67715	1.7994	2.10817	2.2965	3.22331	3.57263	2.04954	3.06255	2.70275	2.87282	3.21575	3.3652	2.93722	2.6788	2.55508	2.35351	3.68964	3.92968	2.2965	2.9705	3.1329	2.7573	3.49294	2.63071
AC005013.5	NA	0.211241	0.354145		3.97906	4.23648	4.53063	3.54891	3.78793	3.76595	4.76127	3.64596	4.2986	3.55111	4.25139	3.80508	3.41495	3.8939	5.27291	4.55911	4.03185	4.12961	4.15201	4.81136	4.24054	4.94535	4.35311	4.2986	4.86114	3.94047	4.53066	4.10341	4.3111
AC005019.3	NA	0.207209	0.301205		0.865387	0.840099	0.680573	1.0114	0.38803	0.963749	0.973548	1.9966	1.06676	0.677205	1.28604	0.944939	1.10508	1.37717	0.676621	1.03504	1.39963	0.927323	1.68707	1.61929	0.61125	1.16482	1.82608	1.06676	1.87152	0.980682	1.13338	1.08114	1.19792
AC005020.1	NA	0.338534	0.2228		1.61426	1.7796	1.71549	1.92261	1.19312	1.78203	2.72551	1.68671	1.82149	2.48396	1.89727	1.57502	2.42749	1.59883	2.47136	2.72526	1.75707	1.63512	2.03372	2.43953	4.07074	1.69834	1.716	1.82149	2.18587	2.72443	2.41273	1.10532	2.08183
AC005024.1	NA	0.58417	0.0159785		6.40428	6.31595	5.81699	6.4183	6.27405	5.82803	6.6769	6.11269	6.75605	7.08484	7.73975	6.77334	6.18613	7.51874	5.32067	7.05434	6.73943	7.50574	7.18666	6.77554	6.76126	7.39609	6.95581	6.75605	6.85468	6.97761	6.38768	6.71772	6.7763
AC005027.3	NA	0.179726	0.35874		3.42635	3.39317	3.36065	3.03183	3.90281	3.44421	2.75439	3.05901	3.3972	3.34388	4.02048	2.96464	3.19161	3.42262	3.34547	2.97995	3.65437	4.06782	3.19098	3.63163	3.44634	3.35467	3.47201	3.3972	3.65884	3.55276	3.85951	2.80971	4.38472
AC005037.1	NA	0.892595	0.15587		5.47132	5.39223	5.35182	5.73014	5.62823	5.9685	1.25249	5.26678	6.44675	6.26751	6.6189	6.77858	5.29556	6.59863	1.52264	6.23114	7.05526	6.96006	6.84891	5.55827	4.17827	6.11144	7.14236	6.44675	6.34341	6.99125	5.23363	6.47962	6.5414
AC005037.3	NA	-0.60062	0.0165071		3.27997	3.03269	3.09878	3.87905	2.87089	2.66771	3.86469	3.16104	2.2194	2.76945	2.20553	2.42931	2.8602	2.46088	3.32082	2.58998	1.60963	2.4715	2.18149	3.26732	3.0327	1.66089	2.14393	2.2194	2.72976	1.92265	2.88537	2.8374	2.77654
AC005042.4	NA	0.47287	0.0497042		3.11225	2.6709	2.9887	2.7873	2.4893	2.51751	2.73835	2.8773	2.44803	3.26654	2.96077	3.50704	4.65765	2.94529	3.36393	2.89178	2.87795	2.60164	2.95172	3.30867	4.26688	3.73289	3.21674	2.44803	2.33764	3.09506	3.16333	3.23704	3.35937
AC005042.5	NA	0.600774	0.0221672		2.7412	2.83454	2.66888	2.81368	2.70678	2.73982	3.27884	2.39558	3.12396	3.62077	3.27988	2.30712	3.79494	2.86155	4.35185	3.01124	3.00085	3.00804	3.24289	4.75736	3.57014	3.6112	3.23741	3.12396	4.30144	2.74112	4.05484	3.0496	3.31884
AC005048.1	NA	0.961695	0.0153772		4.81263	4.6575	4.5665	4.82307	4.68476	5.20052	1.91961	4.38721	5.26691	5.46268	6.10811	5.27136	4.58217	6.38879	4.00445	5.63202	6.15937	6.17905	5.79595	3.7956	4.90913	5.84824	6.54242	5.26691	5.34908	5.66535	4.83561	5.20408	5.83068
AC005052.1	NA	0.178544	0.230622		0.803283	0.569037	0.462239	0.883013	0.74371	0.64386	0.871362	0.604973	0.807624	1.35669	0.742338	1.01434	0.675852	0.582761	0.750503	0.733822	0.489994	0.992762	0.762984	1.02079	1.70039	0.9303	0.618671	0.807624	0.956483	0.755032	0.950065	1.15311	0.774364
AC005062.2	NA	0.400692	0.0726197		0.808906	0.936758	0.825417	1.00607	0.800168	1.22844	1.86566	1.29677	1.03759	1.145	1.22343	1.17301	1.78022	1.49445	1.38877	1.34835	1.64552	1.88852	1.48412	3.24262	1.26019	1.74506	1.32303	1.03759	1.45645	1.34762	1.49321	1.08738	1.23994
AC005071.1	NA	0.100352	0.612175		5.084	5.29168	5.00355	4.96076	5.14032	4.56598	4.45137	4.83537	4.7922	5.69195	4.97248	4.44035	4.33688	5.52799	5.19537	5.57395	5.19388	5.14121	4.94868	4.75721	4.417	5.02054	5.20234	4.7922	4.8329	4.41282	5.38708	5.02769	5.19058
AC005071.2	NA	0.598033	0.0469851		3.33343	3.90783	3.85459	3.80564	3.67841	3.43958	3.35998	4.18082	3.54196	4.28887	4.20965	3.28577	4.07225	4.29606	5.51948	5.06644	4.23058	3.46633	3.7049	5.9784	3.80271	4.13593	4.35307	3.54196	5.44354	4.0952	4.12532	3.63741	4.26733
AC005071.3	NA	-0.391058	0.0820159		1.50024	1.29173	1.52686	1.38775	1.6478	2.33066	0.988451	2.24583	1.83777	1.081	1.02393	0.923829	2.06463	0.848489	2.20761	0.939871	0.938049	1.29358	1.14959	2.06109	1.06217	1.05813	0.871492	1.83777	0.958312	1.37234	1.44809	0.748224	1.08417
AC005071.4	NA	-0.272932	0.224836		2.76059	2.3892	2.98003	2.98898	2.51036	2.57094	2.03191	3.84852	2.81724	2.63732	2.41268	2.5763	1.70383	1.77254	2.55808	2.39812	2.31565	2.27416	1.61098	2.92312	2.9026	2.92408	2.2042	2.81724	2.5584	3.08015	2.79175	2.74848	2.66008
AC005076.5	NA	0.54322	0.0198482		3.81384	3.75396	4.25095	3.65734	3.82176	3.31644	2.98137	3.75762	3.94877	4.01068	4.62799	3.91902	5.10245	3.80669	4.51126	3.77665	3.9242	3.91486	3.72905	4.78952	3.94391	4.87414	3.90312	3.94877	5.12736	3.56973	4.16312	4.48924	4.7372
AC005082.1	NA	0.106696	0.706811		3.81673	3.69321	3.61952	3.45686	3.49007	3.75318	3.46338	3.48479	3.47632	3.47768	4.18065	3.78916	2.76997	4.37198	3.11861	4.33898	4.06602	3.51799	4.58892	2.56134	3.94224	4.39074	3.82826	3.47632	3.24024	4.41668	2.22662	3.58307	3.9241
AC005082.12	NA	-0.524078	0.0187182		4.65048	4.4402	4.54482	4.622	4.55278	4.83033	4.3631	4.23837	4.27403	4.24754	3.08988	4.59634	4.34754	3.78727	4.61223	3.89424	3.25601	3.79179	3.96398	3.20633	4.5228	3.51657	3.56511	4.27403	3.86201	3.86419	4.85355	4.38399	3.91881
AC005083.1	NA	0.144953	0.479228		1.60665	1.90502	2.23655	1.95789	1.58824	1.66951	2.21684	2.94421	1.70236	2.23956	1.95566	1.61546	3.02789	2.03624	2.07415	2.12862	2.61991	2.04445	1.96611	2.02324	2.60446	1.88041	2.51054	1.70236	2.5463	1.93112	1.57217	2.03256	2.00399
AC005088.1	NA	0.501298	0.194861		4.81259	5.0974	4.65382	5.15667	4.73244	4.31701	3.63435	4.15775	5.44268	5.50819	6.62698	5.35759	2.86476	5.90512	3.303	5.22538	6.03389	5.77014	5.87174	4.32865	4.97627	5.46828	5.42994	5.44268	5.43168	5.44203	3.9877	5.03444	5.36127
AC005104.3	NA	-0.361982	0.116701		2.85648	2.64257	2.95465	2.68209	2.11619	3.46368	4.04586	2.97706	2.95294	2.54368	2.63659	2.56274	3.70559	2.70487	1.92968	2.58264	2.26035	2.31638	2.56465	3.15596	3.3483	2.30652	2.49479	2.95294	2.53928	2.54905	2.46969	2.05415	2.39697
AC005150.1	NA	0.59514	0.0192703		3.17396	3.1573	2.66812	2.9107	3.46382	3.92923	3.86863	3.05465	3.35532	3.50064	4.53762	3.49011	3.80856	4.40257	3.54191	4.39103	3.46036	4.16998	3.83717	4.86615	2.92159	4.75734	3.88364	3.35532	3.92443	3.95629	3.76432	4.10477	2.9662
AC005150.2	NA	0.503728	0.0224414		5.40744	5.52218	5.35571	5.51497	5.58831	5.82319	5.05152	5.24073	5.56375	6.16072	6.03603	6.14919	5.32473	6.3625	4.71984	6.10141	6.37681	6.30507	6.22043	5.4415	5.44005	6.36637	6.78265	5.56375	5.83737	6.15832	5.48189	5.98468	6.30082
AC005150.3	NA	0.58417	0.0159785		6.40428	6.31595	5.81699	6.4183	6.27405	5.82803	6.6769	6.11269	6.75605	7.08484	7.73975	6.77334	6.18613	7.51874	5.32067	7.05434	6.73943	7.50574	7.18666	6.77554	6.76126	7.39609	6.95581	6.75605	6.85468	6.97761	6.38768	6.71772	6.7763
AC005152.3	NA	0.27175	0.249656		4.07332	4.23058	4.22981	4.24546	4.10039	3.73689	3.66838	3.70931	4.38085	4.34313	4.94893	4.21514	3.14691	5.19192	4.09053	4.62027	4.53815	4.99011	4.45595	3.63181	3.55983	4.58767	4.89149	4.38085	4.44158	4.07275	3.4803	4.43752	4.24349
AC005154.6	NA	-0.548159	0.167037		5.00068	5.03953	4.99517	5.26372	4.64242	4.93934	4.12397	3.88856	5.6126	4.64611	5.03172	4.69343	1.70508	5.25449	2.76872	4.57415	4.01839	5.16727	5.07469	3.43144	3.37502	4.51041	4.78146	5.6126	4.10831	5.08698	3.8474	3.95	4.07915
AC005158.1	NA	0.404911	0.248352		4.5097	4.69452	4.47378	4.69622	5.10183	4.80042	3.93696	3.99076	5.05777	5.35405	5.98326	4.95015	3.38313	6.05232	3.19078	4.49408	5.60733	5.73162	5.18031	4.04461	3.88852	5.51449	6.152	5.05777	4.99211	5.1911	4.51017	5.17145	5.34225
AC005159.1	NA	0.514769	0.0158712		2.64294	2.43494	2.3163	2.68836	2.62118	2.83355	1.77171	2.50271	2.69922	2.75299	3.12539	2.98047	2.2037	3.86966	2.88711	3.09028	2.97127	3.51897	2.99714	2.1012	2.66398	3.3481	3.60432	2.69922	2.9375	3.52773	2.71578	3.10771	3.21709
AC005160.3	NA	0.265572	0.265463		4.24953	3.91861	3.90933	3.94619	3.83068	4.13406	3.92856	4.39161	4.1071	4.78561	4.51385	4.52754	4.89513	3.99586	3.86224	3.43888	5.07173	4.90478	4.59776	4.53412	3.26066	4.34987	4.78367	4.1071	3.36981	3.56672	4.27112	4.7807	4.61802
AC005162.4	NA	0.301407	0.209898		1.97554	2.05967	2.21438	2.32939	2.14658	1.73447	2.36597	3.16745	1.9826	2.674	2.43555	1.74192	3.12531	2.49591	3.72786	3.25786	2.75699	2.48998	2.43483	2.60149	2.14819	3.33558	2.04827	1.9826	2.24953	2.04817	2.02224	2.5657	2.27737
AC005162.5	NA	0.365015	0.110441		1.57069	1.39643	1.7743	1.48902	1.29131	1.85457	1.94326	2.13101	1.92702	1.08844	1.8979	2.00078	2.4238	1.59913	2.56193	2.87665	2.44036	1.72143	2.06982	1.5552	2.41183	2.23348	2.5039	1.92702	3.21789	1.71081	1.68881	1.68955	1.85402
AC005187.1	NA	0.251679	0.208126		0.654965	0.755859	0.569574	0.888078	0.754157	0.412511	0.915306	0.425306	0.566669	1.04338	0.648188	0.397801	1.93361	0.564632	1.18684	1.07614	1.019	0.560632	0.766872	1.09946	1.29928	0.857772	0.575562	0.566669	0.480616	0.731691	2.01729	0.720384	0.693147
AC005197.2	NA	0.436166	0.0416736		2.98591	3.01614	2.70473	2.52395	2.51972	2.4334	3.99541	2.3446	2.43967	2.74749	3.20938	3.21859	3.27512	2.94874	3.10691	3.23109	2.98977	2.97277	3.11702	4.26107	3.30603	3.14603	3.17942	2.43967	3.40121	3.25543	3.73654	3.27819	3.37733
AC005204.1	NA	0.686313	0.0242725		2.92122	3.31005	2.94329	3.15834	3.22444	3.44494	2.32216	3.32792	3.65448	3.9386	4.17556	4.03618	3.24555	4.61967	2.15288	3.92252	4.78254	4.58356	3.80367	3.33361	2.4747	4.44917	4.78641	3.65448	3.45665	4.10629	3.36643	3.90314	3.83872
AC005215.1	NA	0.240142	0.218607		1.38639	1.44254	1.21936	1.65967	1.32226	1.21827	1.73923	1.07635	1.37686	2.67771	1.44382	1.98404	1.45141	2.48175	1.05064	1.96592	1.36481	1.39562	1.31113	1.10282	1.82137	1.38655	1.50675	1.37686	1.59454	1.32116	1.48708	1.93167	1.7937
AC005220.3	NA	0.578776	0.00253079		3.38176	3.56239	3.156	3.14974	3.11809	2.93229	3.14608	3.24734	3.84283	3.50107	3.64531	3.94345	3.09335	3.56488	4.23223	3.8742	4.11885	3.65341	4.18771	3.90879	3.68446	3.84415	3.85757	3.84283	4.55496	3.30051	4.62142	3.92497	3.85812
AC005224.2	NA	0.308826	0.135023		3.74104	3.48651	3.14997	3.57434	3.18281	3.36129	3.08901	3.57034	3.51578	3.82158	4.21106	3.60328	3.09915	3.50571	2.75876	4.29956	4.12146	3.51008	3.62044	3.67069	3.60711	3.83737	4.61363	3.51578	2.98552	3.55582	3.85836	4.21706	3.9221
AC005227.1	NA	0.364932	0.1402		3.39357	3.31619	3.39088	3.47051	3.37565	2.98836	3.36204	2.98259	3.60769	4.38339	4.58819	3.68417	2.87737	4.38347	2.60555	3.85611	4.15828	3.9295	4.43596	2.66116	3.30505	4.19282	3.66143	3.60769	3.68362	3.7182	3.13729	3.47801	3.36801
AC005229.1	NA	0.436857	0.0837827		8.81058	8.9388	8.5568	8.79628	8.81481	8.87946	8.74903	8.78482	8.92634	9.42295	9.83621	9.30872	7.93179	9.57636	7.347	9.75481	9.40919	9.45854	9.43461	8.90408	9.4795	9.73846	9.50824	8.92634	9.44721	9.36071	9.16159	9.41045	9.4469
AC005235.1	NA	0.117346	0.586601		0.949448	1.01237	0.641123	0.925646	1.00178	0.936016	2.59689	1.22483	0.994101	1.19354	1.01099	0.898715	1.63508	1.22827	0.669982	1.3139	1.2817	1.31286	1.72716	1.33775	0.72219	1.79992	1.54649	0.994101	1.03386	1.15759	1.31827	1.25478	1.75914
AC005237.4	NA	0.0405134	0.853381		2.3481	2.74943	1.94944	2.18562	2.64335	2.07098	2.46451	2.60364	2.12636	2.64855	2.03115	1.96364	2.45537	2.3825	3.1021	3.11773	2.07909	2.08772	2.35836	1.6574	2.05655	3.21313	2.07564	2.12636	2.62135	2.12657	2.92537	2.36265	2.40002
AC005253.2	NA	0.426117	0.0669362		3.27071	3.45815	3.24414	2.98244	3.24538	3.12195	3.67058	2.95137	2.65535	3.3879	3.05097	4.03016	3.29564	3.5648	4.57329	3.39741	3.56525	2.68428	3.31208	4.50714	4.10508	3.51572	4.07005	2.65535	3.74773	3.3859	3.68602	4.04403	3.49925
AC005253.4	NA	0.426117	0.0669362		3.27071	3.45815	3.24414	2.98244	3.24538	3.12195	3.67058	2.95137	2.65535	3.3879	3.05097	4.03016	3.29564	3.5648	4.57329	3.39741	3.56525	2.68428	3.31208	4.50714	4.10508	3.51572	4.07005	2.65535	3.74773	3.3859	3.68602	4.04403	3.49925
AC005256.1	NA	0.256218	0.501565		3.03602	2.99869	2.95643	3.11448	4.11074	3.12	4.36573	3.84723	2.67058	4.1756	3.04328	2.80121	3.21654	2.9	4.96972	3.97335	2.15485	2.56024	3.24304	4.58642	5.15499	3.71983	3.60676	2.67058	4.33481	3.21051	4.99884	3.21829	3.74086
AC005262.2	NA	0.166265	0.327477		5.58152	4.96302	5.02677	5.12757	5.22874	5.16769	5.27514	5.15879	4.83085	5.52005	5.13777	5.30168	5.71619	5.41393	5.64487	5.08595	4.96769	4.94241	4.96593	5.48407	4.53811	5.47691	5.45287	4.83085	5.47501	5.77377	5.33072	5.66423	5.62469
AC005262.3	NA	-0.238355	0.301512		4.67981	4.81371	4.57562	4.90428	4.63053	4.95909	5.00735	5.22555	3.95567	4.95687	3.87789	4.44105	5.97221	4.46145	4.18304	4.40755	3.71461	4.52383	3.97623	5.15661	4.62817	4.43042	4.67436	3.95567	4.68844	4.3313	4.64483	4.61397	4.59797
AC005276.1	NA	0.88198	0.0025261		2.95353	3.10495	2.50158	2.81032	2.62535	3.43827	2.65617	2.52416	3.23326	3.77061	4.41485	3.44493	3.09894	4.13467	2.63673	3.32934	4.19123	4.03779	4.01568	2.31141	3.62719	4.17648	3.87853	3.23326	3.66078	4.65064	3.17303	4.82401	4.46862
AC005281.1	NA	0.198598	0.368408		1.53541	1.59977	1.88378	1.4393	1.39275	1.22054	2.57307	1.57397	1.22442	2.78112	1.49922	2.20067	1.66158	1.7384	1.62529	1.72892	1.28465	1.22687	1.55259	1.98471	1.96152	1.87377	2.06904	1.22442	2.45663	1.20633	2.50122	1.80214	1.68849
AC005281.2	NA	0.286003	0.127229		3.23485	3.17052	3.36836	3.1732	3.35576	3.17518	4.28951	3.07835	3.34353	3.40549	3.71222	3.5618	4.01764	4.34526	3.99323	4.06679	3.15109	3.41739	3.36167	4.13774	3.34733	3.86662	3.1997	3.34353	3.90341	3.46683	3.71255	3.45568	3.34132
AC005284.1	NA	0.375946	0.0668092		1.16259	1.12414	1.12009	1.29512	1.54516	1.75832	1.13861	1.64275	1.42128	2.20535	2.0573	1.65846	2.11204	1.47303	1.40338	2.18323	2.70223	1.60521	1.95505	1.10851	0.925182	1.44869	2.10611	1.42128	1.95832	1.69241	1.69693	1.84024	1.09501
AC005284.2	NA	-1.31489	0.0110273		10.8727	10.7221	11.086	10.7724	10.6906	10.2275	10.8007	10.4277	10.8846	9.68139	10.4713	10.0841	7.08425	10.2806	5.16035	9.62096	9.72939	10.3137	10.094	8.67363	9.22785	9.89249	9.59122	10.8846	9.48099	10.0025	8.57989	9.75371	9.50451
AC005288.1	NA	0.0609309	0.803981		1.45414	1.46694	1.58372	1.77761	1.80056	1.81996	1.72961	1.90339	1.98134	2.50074	1.98228	1.39091	0.948705	1.84097	1.70715	1.85945	1.87291	1.51815	1.36464	0.853864	1.42726	1.41633	3.06767	1.98134	1.52107	1.89827	2.40494	2.41577	1.72905
AC005301.8	NA	0.518156	0.028108		3.25043	2.97867	2.53486	3.1221	2.80588	3.02817	3.01362	3.53678	2.82117	3.36427	3.50644	3.52229	2.9968	3.95813	3.22564	4.70753	3.078	3.56962	2.97492	4.43561	2.70742	3.95437	3.42339	2.82117	3.58571	3.45214	3.31381	3.9253	4.04429
AC005304.1	NA	0.143894	0.547191		2.29839	2.39483	2.65651	3.0592	2.70492	3.07401	3.31556	2.41662	2.86863	2.95335	3.81711	3.44759	2.1338	3.97776	2.80063	2.56428	2.29818	3.07283	2.98986	1.91127	2.78844	2.78909	2.6026	2.86863	2.92911	2.72479	2.8061	2.9976	3.49081
AC005306.3	NA	-0.494367	0.0627448		4.28953	4.33793	4.46679	4.60052	4.71043	3.44467	4.30156	4.03296	4.40475	4.43627	3.24074	4.72703	3.57144	3.41956	2.91902	3.22132	3.83441	3.31006	3.8839	4.47477	4.25431	3.7074	3.40691	4.40475	4.05522	2.618	4.75835	3.9195	3.70337
AC005307.1	NA	-0.0687367	0.703638		2.90958	3.43194	2.95221	3.05422	3.12627	3.25994	2.95523	3.02931	2.95061	3.33732	3.67092	2.72851	2.757	3.37522	2.60769	2.96845	3.68337	2.76672	3.11095	2.79171	2.98121	3.23281	2.32991	2.95061	2.98868	2.58725	3.1999	2.77215	3.27225
AC005307.3	NA	-0.110594	0.620917		1.94616	1.85233	1.69967	1.46927	1.51196	2.40442	1.60927	1.76056	1.3689	1.41889	1.28088	1.31105	2.35444	1.77583	1.02632	2.07579	2.17846	2.17744	1.83655	1.55786	1.42552	1.11536	1.28227	1.3689	2.4254	0.994967	1.54807	2.1934	1.15746
AC005324.6	NA	0.366015	0.0899042		4.3791	4.38369	3.97371	4.344	3.87696	4.18806	4.45361	4.24252	4.17843	4.26465	4.8343	3.93999	5.26018	4.58689	5.04811	5.3076	4.12584	4.51947	3.90387	4.21429	5.23093	4.58661	4.91591	4.17843	4.36498	4.30203	5.25903	3.93368	5.03254
AC005324.7	NA	0.47566	0.0695141		0.743704	0.627944	0.57989	0.956673	0.704063	0.821389	1.14844	1.23417	1.06059	1.17507	1.65879	0.823979	2.51126	1.21499	1.80352	1.56303	1.00768	0.832089	0.97956	3.22361	1.59513	1.13306	0.857328	1.06059	0.822087	0.790069	1.48389	1.38298	1.09864
AC005329.7	NA	0.0244214	0.910601		4.79482	4.74812	4.20183	4.1797	4.72202	4.89518	3.89065	5.18668	4.27689	4.84306	4.68592	4.82954	5.02472	4.43518	5.10473	4.62098	4.51156	4.18888	4.57957	4.58804	3.53775	4.7016	4.51513	4.27689	4.22855	5.07881	4.55514	4.72692	4.33525
AC005330.2	NA	0.228599	0.226629		3.71017	3.78364	3.69908	3.87776	3.85098	3.67715	4.70216	3.92878	3.65532	4.08038	3.75009	3.9207	3.83385	3.83081	3.55257	4.56368	4.42328	4.05797	4.07331	4.36632	4.20466	4.71543	4.26923	3.65532	3.88406	3.69223	4.93562	3.96139	4.32337
AC005339.1	NA	0.457133	0.0613784		4.96271	5.17028	5.14778	4.95828	5.16991	5.69836	5.11188	5.28531	5.02477	5.47312	5.22654	5.61444	6.95351	5.0589	6.27191	5.13087	5.94043	4.76481	4.97713	6.55857	6.12424	5.59661	5.97899	5.02477	5.44709	5.50093	5.88322	5.29651	5.71847
AC005339.2	NA	-0.0538857	0.818968		4.13069	4.20902	4.62066	3.61194	4.55154	3.56068	3.49196	3.62348	3.49998	3.48951	4.50697	4.22354	4.13065	4.16394	3.31954	3.77803	4.27796	4.06261	3.54451	4.43159	2.81517	4.22811	3.4344	3.49998	3.8683	3.92546	3.89933	3.77422	3.9928
AC005355.1	NA	0.269187	0.13273		3.92081	3.54543	3.54332	3.51488	3.47712	3.53914	3.93089	3.1557	3.07315	3.85753	3.84384	3.69451	3.58757	4.1302	3.75037	4.34775	3.81227	3.12416	4.05158	4.23349	4.05225	3.61707	3.3352	3.07315	4.06095	4.11794	3.74029	3.53139	3.86764
AC005355.3	NA	0.433433	0.0145018		1.35228	1.15906	1.00595	0.948735	0.570164	1.02291	1.04479	1.2326	0.87081	1.25531	0.880975	1.49013	1.85654	1.56035	2.28532	1.35805	1.54241	1.14816	1.69354	1.33634	1.45391	1.19813	1.45942	0.87081	1.41464	2.1223	1.40102	1.46427	1.3377
AC005363.11	NA	0.299575	0.0844556		3.09719	3.0513	2.9761	2.58882	3.21662	2.35125	2.7696	2.30416	3.3371	2.94802	3.02429	2.82591	2.60167	3.63327	2.8581	3.37688	3.1966	3.12769	3.23147	2.92075	3.65192	3.61317	3.22126	3.3371	3.36446	3.18181	3.05315	2.85203	3.06561
AC005371.1	NA	0.678836	0.00351508		2.92392	2.76172	2.69856	2.86592	2.87494	2.84344	1.70766	3.28739	3.09273	3.56345	3.60012	3.10246	3.00559	3.88666	3.08067	3.38468	4.15406	3.3384	3.37409	2.8297	3.54941	3.29113	4.60508	3.09273	3.00671	3.64992	3.32912	4.13372	3.27961
AC005375.1	NA	0.491075	0.00387696		1.3719	1.1588	1.17579	1.01203	1.19111	1.75448	1.92917	1.19843	1.49188	1.95482	1.69557	1.86985	1.92558	1.59783	2.03828	1.84284	2.4037	1.99952	1.89849	1.39686	1.65273	2.42082	2.23823	1.49188	1.88168	2.00154	1.57221	1.49065	1.74527
AC005387.2	NA	0.622123	0.0595093		2.90902	2.97002	2.67987	3.18614	2.89856	2.69237	3.48803	3.72637	2.91245	3.42835	3.13542	2.89631	5.29238	3.81393	5.16463	2.91873	3.06886	3.17754	3.38641	4.38036	4.63656	4.10396	3.78391	2.91245	3.20347	2.39044	4.39681	3.50384	3.8766
AC005387.3	NA	0.432911	0.0279951		3.99596	3.79626	4.01994	3.73445	3.67664	4.08453	4.67765	4.13365	4.11434	4.68152	4.76624	4.13626	4.86292	4.92531	3.67875	4.48962	4.66598	4.08269	4.64715	4.14084	5.06514	4.05396	3.96674	4.11434	4.93956	4.04195	4.64312	4.71834	4.55651
AC005391.2	NA	0.366581	0.117529		4.35298	4.53757	4.32816	4.38775	4.09035	4.51598	3.79163	4.16889	4.10212	4.5671	4.73363	4.26315	3.37057	4.93438	5.61511	4.85372	3.62019	4.50365	4.33645	4.78586	5.11687	5.15562	4.91861	4.10212	4.78111	4.41402	5.29632	4.60672	4.41295
AC005394.1	NA	0.384688	0.0322822		4.0129	3.88358	3.7785	3.75757	4.05875	3.53553	4.03287	3.61792	3.83685	4.64601	4.05945	4.00455	3.84823	4.55745	4.78426	3.90642	3.67134	4.1692	4.34965	4.43463	5.20395	3.90085	4.26603	3.83685	4.11025	4.0406	4.11089	4.36328	4.12869
AC005412.1	NA	-0.19546	0.117628		11.4257	11.3107	11.1456	11.3495	11.2631	11.2902	11.5458	11.391	11.2426	11.1893	11.2518	11.2965	10.9607	11.2086	10.4659	11.0916	11.2627	11.3022	11.2169	10.9219	11.1026	11.1559	11.1888	11.2426	11.1083	11.257	11.027	11.2682	11.1596
AC005477.1	NA	0.10212	0.603147		2.37438	2.31816	2.30251	2.08088	2.45925	2.7977	3.17025	3.01834	2.575	2.12638	3.43628	2.76462	2.12447	2.20384	3.11391	2.74225	2.58711	3.20398	2.74328	2.40355	2.77324	2.6675	2.7266	2.575	2.43262	3.21499	2.66977	2.38632	2.47218
AC005480.1	NA	-1.4209	5.59201e-07		5.59695	5.09783	5.01939	5.03197	5.31623	6.1224	5.18203	5.78094	4.15036	3.44252	3.8059	4.68574	4.1065	3.36282	3.83075	3.65445	3.05834	4.28652	4.27551	3.45339	3.92439	3.55325	3.20247	4.15036	4.10107	4.56821	4.04243	3.97327	3.21093
AC005481.5	NA	0.146086	0.497963		2.73063	2.67657	2.6008	2.19923	2.63981	1.86009	1.75803	2.70152	2.16911	2.05584	2.89145	3.10441	2.40874	3.11633	2.25623	2.71665	1.70602	2.71669	3.30191	2.45486	2.35301	3.05094	2.61639	2.16911	2.50249	2.10358	1.9206	2.42374	2.46559
AC005484.5	NA	-3.11733	5.49124e-08		6.0165	6.35721	6.57465	6.56178	6.85044	6.68042	4.74479	6.24953	4.37872	3.1388	1.87432	4.1329	1.503	2.99401	2.57427	1.48727	2.788	4.15603	4.71229	2.13851	2.11764	2.60136	2.89884	4.37872	2.15408	4.98741	2.20981	2.6387	3.08756
AC005487.2	NA	0.466396	0.0176865		2.16244	1.80994	1.80092	2.25978	1.75221	2.06479	2.82025	1.57396	1.98939	2.44601	3.13752	2.61229	3.03261	2.74869	2.41097	2.30986	2.65422	2.2257	1.93648	2.96634	2.74685	1.81746	2.90741	1.98939	2.19446	2.40814	2.53211	2.39392	2.37681
AC005498.1	NA	0.61203	0.0554338		4.43071	4.06504	3.46588	3.94042	3.96773	3.78822	2.13781	3.87815	4.38841	4.58492	4.81293	4.79848	3.22456	4.75806	2.92421	4.98234	5.25438	4.99185	4.39484	3.76179	3.58734	4.34391	4.84726	4.38841	4.20333	4.75342	4.19372	5.30726	3.82172
AC005498.3	NA	0.354617	0.124754		1.73388	1.96332	1.46701	1.58274	1.35704	1.53486	2.54463	1.60037	1.30839	2.10837	1.82028	2.29212	1.86156	2.17391	2.6306	3.05751	1.3454	2.37419	1.99429	1.7382	2.38716	1.35152	2.2842	1.30839	2.4691	1.76958	2.23385	1.16235	2.26807
AC005498.4	NA	0.328128	0.0462396		1.17456	0.962562	0.969026	0.902603	0.918423	1.38909	0.852519	1.35326	0.989015	1.40286	1.15534	1.43109	1.7981	1.181	2.1351	0.99628	1.56624	1.15688	1.69675	1.54421	1.5468	1.39814	1.72423	0.989015	0.971568	1.28217	1.58276	1.02306	1.11666
AC005513.1	NA	0.638913	0.191723		8.55454	8.45056	8.19535	8.66298	8.61186	8.64038	6.19286	8.44395	9.20804	9.27291	9.96954	9.28669	7.1637	9.7603	5.59027	9.32818	10.068	9.76704	9.50671	7.55369	8.31275	9.43209	9.91351	9.20804	9.13649	9.55409	7.84062	9.40314	9.28945
AC005514.2	NA	0.608366	0.00435326		3.92601	3.41155	3.54723	3.28077	3.64983	3.74517	3.61806	3.66393	3.37115	4.18181	3.78714	3.87202	4.49316	4.26626	4.2475	4.07116	4.2826	3.9019	4.1184	4.80447	5.18351	3.76383	4.45825	3.37115	4.70667	3.80263	4.72059	3.44272	4.27757
AC005518.2	NA	0.400285	0.136128		2.3304	2.30623	2.11286	2.45645	1.77933	1.49319	2.83111	1.7595	2.32989	2.52642	3.19061	2.09026	1.8897	2.55451	3.70994	1.86272	2.42104	2.19084	2.38849	3.49508	3.45333	3.1628	2.22877	2.32989	2.72832	1.45004	2.70053	2.08439	2.65685
AC005519.4	NA	-0.634131	0.00540756		4.14093	3.8095	4.64394	4.25279	4.80543	3.78118	2.96068	4.09173	3.56251	3.80217	3.22892	3.71368	3.41165	3.31883	4.00784	2.9264	2.88425	3.2319	3.46406	4.1774	3.58825	3.06336	2.81618	3.56251	3.49012	2.9246	3.44799	3.30099	3.06445
AC005522.7	NA	0.237993	0.213204		2.81699	3.19448	2.90767	2.70311	2.86209	2.98499	2.17754	3.29113	2.98154	3.12431	3.11649	3.19391	2.05242	3.6272	2.7329	3.18354	2.95725	3.16099	3.22264	3.27366	2.92435	3.41516	3.06691	2.98154	3.2887	4.00741	3.26722	2.89923	2.86298
AC005523.2	NA	-0.505617	0.0107898		2.8927	3.04971	2.94266	2.2292	2.72242	2.60289	2.83923	3.40974	2.32422	1.82844	2.30255	2.1523	1.79732	2.86755	2.66839	2.12558	2.6068	2.26599	2.29441	2.86986	2.37569	1.89581	1.68344	2.32422	1.95249	2.88616	1.87506	2.2922	2.40736
AC005523.3	NA	0.310188	0.168003		5.12962	5.11654	5.13387	5.18618	5.0765	4.31878	5.0444	5.43337	4.45035	5.26264	4.93502	4.94809	6.50988	5.25478	5.64939	5.87896	5.17882	4.82598	5.06214	5.72464	4.81888	5.69793	5.05945	4.45035	5.1798	4.9028	5.71497	5.68428	5.21966
AC005532.5	NA	0.452509	0.0719848		1.4498	1.34333	1.45414	1.68005	1.29734	1.82906	2.7128	1.905	1.75231	2.38145	2.46188	1.34476	3.23972	2.86757	2.12731	1.95392	2.59194	2.73232	1.988	2.42179	2.24313	1.26461	2.71201	1.75231	1.78813	2.36995	1.41107	2.00549	1.66797
AC005534.8	NA	0.295966	0.214949		2.95533	2.58871	2.80043	2.19548	2.41538	2.53769	2.69079	3.31144	2.51324	2.9025	2.9957	2.44173	4.26731	2.49234	2.7138	2.62412	3.02306	3.05317	2.87681	3.60397	3.67171	2.31581	3.05116	2.51324	2.84962	2.52482	3.97722	2.57442	2.79903
AC005537.2	NA	0.329468	0.132514		1.26723	1.34702	1.14541	1.49221	1.14593	1.3501	1.56981	1.51903	1.47686	1.32787	1.39634	1.13645	1.53043	1.72992	3.13885	1.68143	2.06911	1.46057	1.12712	2.36291	2.42302	1.57987	1.37334	1.47686	1.77064	1.27652	2.14906	1.53641	1.40622
AC005538.1	NA	0.390751	0.00617097		10.447	10.4507	10.3722	10.3966	10.459	10.5559	10.3567	10.7882	10.5909	10.9806	10.8125	10.7942	10.7138	10.9906	10.0954	11.2468	10.8928	10.7459	10.8979	10.9863	11.127	11.1568	11.0541	10.5909	11.0107	10.7816	10.9734	10.8543	10.9256
AC005538.5	NA	0.300927	0.24888		1.59497	1.78917	1.26429	1.59315	1.7539	2.28152	1.06875	2.20145	1.37555	2.73697	1.48549	1.78713	3.38423	1.27281	2.49236	2.28615	1.62164	1.33186	2.1551	2.11171	2.40381	2.30682	2.15072	1.37555	0.975776	1.68622	1.50908	1.87693	2.22981
AC005540.3	NA	0.0304629	0.869634		3.06327	2.79568	2.74713	2.53489	2.87479	2.58762	2.86642	2.41706	2.25109	3.21347	2.67063	2.80633	2.54896	2.39337	3.54207	2.78201	2.40761	2.22872	2.94496	2.9066	2.73013	2.85097	2.35342	2.25109	2.73464	2.40157	3.06175	2.73027	2.69057
AC005546.2	NA	0.191831	0.136041		6.10713	6.0219	5.99976	6.2889	5.89707	6.03736	6.29523	5.94447	6.04011	6.32201	6.40732	6.33053	5.96486	6.39711	5.71755	6.43217	6.28368	6.30246	6.36189	5.89519	6.25248	6.48122	6.30413	6.04011	6.43496	6.24627	6.36911	6.39577	6.30209
AC005549.1	NA	0.745225	0.035418		2.4843	2.68345	2.25054	3.26379	2.80437	2.67277	1.07127	2.24165	3.30447	3.70582	3.94343	3.47459	1.78966	3.97014	2.22862	3.63643	4.29869	3.48976	3.72433	1.86049	1.90875	3.34324	4.08275	3.30447	3.54342	3.77674	2.64536	3.44738	3.3451
AC005549.2	NA	0.145249	0.222677		11.1434	11.2714	11.1815	11.3582	11.2787	11.4754	11.8763	11.6616	11.3591	11.5251	11.5855	11.5368	11.5277	11.5725	11.2973	11.6819	11.5542	11.4539	11.4896	11.5708	11.6674	11.5419	11.5983	11.3591	11.5374	11.5778	11.6552	11.5435	11.6417
AC005550.3	NA	0.134901	0.647768		1.34018	1.1107	1.95926	1.86884	1.1898	1.60119	3.61115	1.91873	1.90225	1.96104	2.82004	1.92991	2.36834	1.02616	2.77161	1.47001	1.99907	2.36038	2.5832	2.16419	1.24892	1.91277	1.67287	1.90225	1.62417	2.54696	1.43062	1.42307	2.15374
AC005550.5	NA	0.551952	0.0103587		1.0233	1.41875	0.790447	1.0489	1.34269	1.09699	1.20097	1.15992	1.37305	1.6981	1.31767	1.61786	3.0205	1.32682	2.17445	2.12328	1.66431	1.76972	1.42662	1.46468	1.16752	1.43835	2.04218	1.37305	1.346	2.27306	1.11907	1.69413	2.21504
AC005559.2	NA	0.0545401	0.749706		5.03225	4.99288	4.85848	4.81519	4.88795	4.88593	4.71372	4.68421	4.3716	4.70215	4.84439	5.0385	5.04613	4.88098	4.26084	5.25799	4.28304	4.50468	4.74976	5.11884	4.92486	5.10286	4.96452	4.3716	5.04081	4.6541	5.27661	4.91754	5.24442
AC005562.1	NA	-1.96868	3.80815e-06		5.23655	5.52787	5.85613	5.44578	5.15538	5.14199	4.11425	4.93984	5.29271	3.38396	3.21245	3.61487	2.21598	4.14749	1.23093	3.14043	2.58112	4.55251	3.04754	3.50356	2.66935	3.55562	3.1105	5.29271	3.07596	4.32487	2.20598	2.96101	2.60061
AC005578.3	NA	0.421346	0.0557213		1.29351	1.23064	1.55961	1.4437	1.64137	1.39842	2.3222	1.42249	1.37114	1.94416	2.08881	1.71683	2.50612	1.64801	2.27436	1.82429	1.25061	1.5617	2.00587	2.3158	2.73511	2.06149	1.4067	1.37114	2.24125	1.99349	2.91794	1.6442	1.32583
AC005592.2	NA	0.296294	0.137057		2.49995	2.37789	2.29889	2.62904	2.22616	2.41216	3.51637	2.76118	2.28108	2.72227	2.92917	2.59238	2.71612	2.83226	3.14353	2.60506	3.28588	2.24185	2.61094	3.5371	3.67437	2.82627	2.95182	2.28108	3.13263	2.41384	2.75179	2.80623	2.9884
AC005592.3	NA	0.413676	0.0672044		1.55242	1.07732	0.901954	0.576592	1.07018	1.21648	0.783077	1.79196	1.09624	0.949188	1.73663	1.21947	2.14226	1.90741	2.08007	1.3205	2.16016	1.91572	1.54483	0.878798	1.53878	0.968016	2.44745	1.09624	0.93203	1.5441	1.73544	1.37961	1.14623
AC005593.2	NA	0.0375054	0.884642		1.88807	2.48089	2.00803	2.05928	2.22449	2.6838	2.55434	2.18542	2.11162	2.57101	1.73316	2.06334	1.78216	1.94603	2.46136	2.70106	1.58172	1.93173	2.03174	3.13452	3.76614	2.24476	2.65492	2.11162	2.54804	2.22729	2.61414	1.66266	1.86255
AC005597.1	NA	0.140762	0.578147		2.31994	2.66635	2.65775	2.07782	2.80194	3.2783	3.69122	2.66087	2.32461	3.70715	2.43842	3.00714	1.98682	2.81111	3.57481	2.70183	2.06648	2.77292	2.90691	2.03133	3.08673	3.55345	2.78647	2.32461	3.26182	3.03036	3.01749	2.94163	3.20509
AC005599.1	NA	0.215559	0.240005		0.841895	0.998314	0.827515	0.759322	0.839241	1.06671	1.47516	0.838711	0.540018	0.989219	1.04917	0.904705	1.30094	0.78905	1.28577	1.36425	1.51589	0.763802	0.85943	0.691879	1.89319	1.44989	0.804943	0.540018	1.119	0.859198	1.68812	1.61964	1.01617
AC005606.14	NA	0.457758	0.106594		2.95741	3.27784	3.81958	3.12406	2.81435	3.23707	3.7847	2.51566	2.92874	3.83711	4.69327	3.01312	3.43009	4.66787	2.23688	4.5988	3.27333	3.45786	3.57501	3.60655	3.12107	3.64095	3.78763	2.92874	3.39099	3.66491	3.03648	3.96877	4.46886
AC005606.15	NA	0.345638	0.132275		3.20838	3.65659	3.82933	3.11268	3.57138	3.78278	3.67583	3.69821	2.98447	4.04505	3.82062	3.90153	4.33774	3.79768	4.32733	4.16814	3.66624	2.84995	3.72792	4.02517	3.69777	4.13429	4.69932	2.98447	4.06376	2.95969	4.58557	3.43453	3.72967
AC005609.16	NA	0.403646	0.0833343		0.76538	0.894616	1.00927	0.771392	0.653155	0.597007	1.60748	0.809058	0.607494	1.27124	0.974779	1.25792	2.01416	0.756612	0.783337	1.34697	1.59103	0.964408	0.866158	1.02674	1.68723	0.952414	1.77851	0.607494	1.32188	0.925414	2.78037	1.29742	1.01295
AC005609.17	NA	0.275069	0.280005		2.33371	2.01652	2.12184	2.06323	1.95837	1.77509	3.6472	2.97527	2.22861	2.39012	1.98433	2.78179	2.93006	2.53529	3.61688	2.20174	2.34151	2.12664	2.22607	3.20913	3.24324	2.41108	2.91806	2.22861	2.32481	2.657	3.5799	2.36562	2.36241
AC005609.18	NA	0.429168	0.0410629		3.51259	3.78383	3.49215	3.48206	3.19094	3.77725	3.59277	3.79927	3.22485	4.10774	3.89985	3.40193	4.73422	3.86791	3.99027	4.31126	3.40817	3.67125	3.50284	4.51659	4.66298	4.05424	3.29882	3.22485	4.36705	4.03149	4.51142	3.76132	4.04964
AC005609.19	NA	0.313795	0.180011		3.00926	3.18995	3.32482	2.70558	3.19077	3.02379	3.04235	3.49807	3.03206	2.67596	3.09791	3.55606	2.75801	3.90388	3.43338	4.03298	3.02477	3.7695	3.71184	4.40513	2.61385	2.96268	3.578	3.03206	3.20726	3.12	4.28342	4.13418	3.23424
AC005609.20	NA	0.388722	0.0551071		0.974293	0.584777	0.774284	0.587426	1.04354	0.48117	1.19994	0.746022	0.927019	1.30714	0.778842	0.650759	1.59752	0.958397	0.784253	1.65531	1.23681	0.761609	1.22446	2.36221	1.44598	1.7391	1.32284	0.927019	1.01539	1.07609	1.53627	0.656549	1.00116
AC005614.3	NA	0.608112	0.024796		0.573038	0.968895	1.00248	0.691869	1.1247	1.01752	1.38401	1.01288	0.749126	1.19803	1.27861	0.768574	2.96888	1.34337	1.76926	1.37097	2.00612	1.3706	1.03365	1.75689	2.98616	1.54942	1.04024	0.749126	1.98698	0.708612	1.91446	1.51873	1.78693
AC005614.5	NA	-0.437635	0.135961		2.20413	2.33327	2.66169	2.82624	1.79719	2.59708	2.10226	1.32178	3.41668	1.68146	1.29574	1.57039	2.55916	1.40539	2.79493	1.9634	2.18337	1.30434	1.51581	2.4732	2.77852	1.98174	1.36025	3.41668	2.0353	1.30875	1.89139	1.40525	1.56741
AC005616.1	NA	0.680694	0.000574819		4.22915	4.11894	4.11705	4.09053	4.20499	3.87485	3.73964	4.07858	4.04997	5.19712	4.37719	4.632	4.38545	4.72577	4.51761	4.4051	4.8834	4.52017	4.70285	5.32399	5.65165	4.50731	4.68079	4.04997	5.35001	4.73551	5.17394	4.64875	4.2646
AC005616.2	NA	0.137639	0.351565		3.42485	3.29336	3.18722	3.13675	3.21907	3.54188	3.12145	3.53675	3.36693	3.15656	3.84594	3.27934	3.12543	3.26887	4.1308	3.67185	3.40341	3.35749	3.39936	3.19	3.34197	3.49668	3.46955	3.36693	3.78488	3.28054	3.1129	3.71901	3.63628
AC005618.6	NA	0.405319	0.0158588		1.11369	1.21694	1.249	1.03523	0.961652	1.2661	1.20117	1.52506	1.6639	2.32042	1.49966	1.38627	1.20742	1.50243	1.29764	1.43565	1.85567	1.40264	2.03269	1.78023	1.74921	1.56685	1.92372	1.6639	2.31131	1.45304	1.82439	1.36835	1.48656
AC005618.8	NA	0.635651	0.00261474		1.42521	1.00693	1.41839	1.52226	1.02627	0.942705	2.0584	1.629	1.83995	1.95327	1.81184	1.60588	1.84724	2.6113	1.72251	2.50548	1.68856	1.84757	2.23204	1.72925	2.03746	2.13799	2.19571	1.83995	2.35639	1.76163	3.24689	1.89545	2.28461
AC005618.9	NA	0.339445	0.110749		2.28769	2.47583	1.77519	1.8826	2.18162	2.37273	1.48339	2.60905	2.01718	2.64597	2.92197	2.34156	2.49492	2.75324	2.79586	3.3229	2.18296	1.81431	2.39906	1.98796	2.14317	2.95701	2.35822	2.01718	2.27783	2.44	3.1207	2.55581	1.66997
AC005621.1	NA	0.0955988	0.522352		10.5974	10.653	10.6194	10.7124	10.605	10.5043	10.8579	10.8367	10.8161	10.8006	11.0038	10.8141	10.5045	11.0228	9.73114	10.9977	10.9455	10.8997	10.8925	10.7183	10.7532	10.932	10.7832	10.8161	10.8431	10.8329	10.6791	10.897	10.8274
AC005624.2	NA	0.506822	0.002851		4.65484	4.69206	4.59621	4.50999	4.54446	4.55241	4.33065	5.14244	4.80161	5.31363	4.87319	5.01949	5.07901	5.51344	4.66778	5.69685	5.31427	4.9252	5.34789	5.27509	4.54947	4.94792	5.24056	4.80161	5.73514	5.29109	5.16684	4.99362	5.3281
AC005625.1	NA	0.756607	0.00692524		3.57308	3.43978	3.57115	3.54386	3.36783	3.86819	3.12192	3.46023	2.69612	3.73431	3.61099	4.03783	4.87275	3.88233	4.26852	4.09333	4.47226	3.58901	3.72009	5.15222	4.96574	4.62863	4.02261	2.69612	4.27279	3.33996	4.92832	4.03323	4.90482
AC005631.1	NA	0.487648	0.000117568		10.7295	10.6271	10.5199	10.5738	10.6332	10.712	10.4653	10.7396	10.8904	11.1715	11.0572	10.8966	11.0987	11.1871	11.0519	11.4319	11.1363	11.0605	11.0767	11.3166	11.3288	11.3368	11.2123	10.8904	11.2609	10.97	11.3355	10.9177	11.1066
AC005668.1	NA	0.089103	0.441642		1.28748	1.22084	1.40603	1.42582	1.2486	1.42078	1.76288	1.36035	1.44371	1.62584	1.4178	1.48	1.36359	1.43017	1.26544	1.43065	1.69774	1.34794	1.63775	1.59985	1.43952	1.46675	1.61036	1.44371	1.66644	1.41437	1.44391	1.35771	1.59026
AC005682.5	NA	0.0137313	0.95767		1.4241	2.16997	2.50405	1.79733	2.15575	1.60986	1.28464	1.77776	2.01571	1.46559	1.74559	2.0898	1.84167	1.63904	1.11608	1.85055	1.26254	2.44036	2.40582	2.79803	2.40728	2.21947	2.24149	2.01571	0.952938	1.87726	1.50391	1.98763	1.61199
AC005686.1	NA	0.280679	0.258742		1.72299	1.48336	1.57872	1.63741	1.36281	1.31561	1.76432	0.936763	1.61302	1.65657	1.93675	2.43644	1.43806	2.66242	0.841447	1.68923	2.27459	1.61604	2.10129	1.01702	1.83577	1.26747	3.03334	1.61302	1.44316	2.34139	1.00545	1.34826	1.86701
AC005701.1	NA	0.420774	0.12279		1.78756	1.71063	1.42417	2.88699	1.76763	1.89429	1.59917	1.67232	2.30253	1.89218	3.50377	2.00782	2.22854	2.89511	1.17771	1.77257	2.44256	3.20217	2.73756	1.66804	1.47249	2.85814	2.98196	2.30253	1.82459	2.35823	2.61885	2.2454	2.10366
AC005702.1	NA	-0.353401	0.210183		6.94363	6.91233	7.2871	7.22672	6.54386	6.37985	6.86196	6.46077	6.69273	6.09229	7.88171	6.54272	5.23861	7.62972	5.05674	6.16755	6.17292	6.64251	7.01988	6.27461	7.14572	6.33839	6.43242	6.69273	5.99858	6.61001	6.44531	6.3773	6.41437
AC005702.2	NA	-0.249704	0.285379		7.23959	7.24973	7.38381	7.42817	6.84473	6.85643	7.52631	6.9847	6.98587	6.57795	7.98048	7.26397	5.90111	7.83853	6.4035	7.30866	6.53855	7.19125	7.51842	6.22195	7.26237	6.53896	6.7218	6.98587	6.49305	7.02109	6.6305	7.12851	6.81127
AC005702.3	NA	-0.208776	0.382078		7.403	7.44077	7.58305	7.52277	7.09687	6.70206	7.82922	6.94116	7.06904	6.7224	8.17745	7.15578	6.19559	8.02314	6.3209	7.34762	6.79551	7.2783	7.50193	6.86566	7.69401	7.05486	6.98154	7.06904	6.32104	7.14746	6.76679	7.22072	6.93571
AC005702.4	NA	-0.328684	0.244115		7.15827	7.10318	7.38737	7.33836	6.71287	6.5518	7.20033	6.57985	6.87319	6.36682	7.93423	6.76619	5.65737	7.65972	5.17254	6.96074	6.31199	6.72695	7.17377	6.42179	7.5519	6.47726	6.66689	6.87319	5.77599	6.79579	6.3238	6.92183	6.67693
AC005703.2	NA	0.501061	0.0478953		1.92803	2.26207	1.62953	1.37513	1.97385	2.04211	2.18179	1.69017	2.17714	2.41421	2.50576	1.93023	2.62342	2.80534	2.33062	1.35991	3.65076	2.78139	3.42942	1.86956	2.87595	2.91528	2.57134	2.17714	2.18388	2.26806	1.56201	2.30244	1.81965
AC005703.3	NA	0.103869	0.608463		2.16718	2.23305	2.37603	1.60242	2.33592	2.07168	2.96682	2.48692	2.27999	2.3991	2.14784	1.92827	2.43175	2.28504	3.19733	1.98422	2.11235	1.90188	2.64555	2.2029	2.2021	2.60296	3.09679	2.27999	2.83301	2.13574	2.89253	2.00707	2.39097
AC005725.1	NA	0.554383	0.0315774		3.51477	3.13671	3.01052	3.08173	3.58198	3.7022	2.55162	2.74269	3.30028	3.79102	3.79075	3.56527	2.89543	4.11803	4.19791	4.16026	4.26469	4.65407	4.04485	2.64504	3.18116	3.55352	4.59159	3.30028	3.3594	3.93163	2.83945	3.81474	3.99415
AC005740.5	NA	-0.0170914	0.945245		2.56108	1.53982	1.98734	1.64139	1.99189	1.68644	2.35791	2.14972	1.82078	1.75615	2.10685	1.73471	3.11755	2.13981	1.06287	1.73559	2.37512	1.47406	1.67116	1.4784	2.93178	1.76518	2.15944	1.82078	1.72593	1.84532	1.94334	2.07168	2.15663
AC005740.6	NA	0.569476	0.0158221		3.20019	2.70584	2.70161	3.2013	3.12878	2.7048	3.26148	2.35901	3.38795	2.87561	3.94231	2.87455	3.56386	3.60141	4.59073	3.57686	3.34442	2.78957	3.53945	4.11675	4.355	2.87839	3.59341	3.38795	3.90757	3.06534	3.87946	3.33649	3.39477
AC005753.1	NA	0.247095	0.315551		1.8288	1.2628	1.47336	1.02206	1.66103	1.80894	1.37369	1.31189	1.07422	1.90618	1.57175	1.21314	2.65541	1.82657	3.28745	1.21888	1.75832	1.35648	1.00769	1.81487	2.07189	1.28066	1.51338	1.07422	1.39958	1.67532	2.1436	1.14321	1.50508
AC005754.7	NA	0.526248	0.0347145		2.81457	2.69674	3.01394	2.57362	2.58243	2.86545	1.90598	3.54249	2.97164	3.95345	4.06571	2.39783	2.79125	3.6542	3.584	2.58227	3.3466	2.46587	3.55195	3.83056	3.77378	3.7983	2.96677	2.97164	3.62037	2.83127	3.46029	3.49911	2.86162
AC005754.8	NA	0.339411	0.0864846		0.997315	1.07285	0.991972	1.33151	1.30361	1.82725	1.65078	1.19668	1.38414	1.26403	1.55391	2.06835	2.97727	1.74178	1.02178	1.3466	1.5318	1.7526	1.74003	1.68953	1.57498	1.82104	1.32326	1.38414	1.87298	1.40255	1.7621	1.85212	1.2321
AC005757.6	NA	0.538839	0.0399297		2.61382	2.67323	2.62677	2.28335	2.25487	2.44042	1.27779	2.78575	2.69335	3.29596	3.44909	2.78355	2.25154	3.17637	3.27715	3.7662	3.67823	2.43888	2.08699	2.99923	2.3287	3.65911	2.66152	2.69335	3.55072	2.67022	2.01537	3.37306	2.7312
AC005772.2	NA	0.769224	0.00338694		2.2825	1.92835	1.95231	1.90579	1.99912	1.25475	1.61571	2.00246	2.03665	3.30988	3.75606	1.40108	2.97232	3.10402	3.74007	2.33383	2.42121	2.92072	2.50573	2.06999	2.68103	3.05814	2.23678	2.03665	2.90812	2.50228	2.08521	2.69344	2.37601
AC005775.2	NA	0.0851286	0.710557		3.10974	2.97622	2.97999	3.38663	3.00645	2.89676	3.8407	3.06221	2.64003	2.16241	2.96884	2.64967	3.32041	3.43377	2.96632	3.88086	3.11832	3.09973	3.40931	3.78891	3.82806	3.05584	2.69301	2.64003	3.91095	3.40722	3.21941	2.85645	3.29021
AC005780.1	NA	0.0948525	0.756547		2.82671	3.13685	3.21275	3.22143	3.69471	3.45938	2.7659	3.27959	3.19651	4.46548	3.50418	2.85048	3.30808	3.67629	1.70521	4.013	3.27028	3.55906	3.656	3.50655	2.80773	3.6118	2.86019	3.19651	1.80791	3.52147	2.8728	3.42894	4.26138
AC005783.1	NA	0.177727	0.143109		9.89935	9.78598	9.90963	9.81889	9.86824	9.71574	10.0169	9.85197	9.76775	10.1119	10.1466	10.0649	9.70473	10.2205	9.72207	10.4149	10.0466	10.0363	10.1274	10.0162	9.77972	10.0737	9.96687	9.76775	10.2227	9.964	10.1612	10.0478	9.92431
AC005785.2	NA	-0.10665	0.472464		3.69743	4.28602	3.90703	3.96413	3.99039	4.16449	4.63718	4.19008	3.81036	3.66379	3.65391	3.97403	4.33468	3.85239	3.97937	3.93994	3.88516	3.54989	3.7712	3.98989	3.90118	4.14642	3.98218	3.81036	4.40681	4.13323	4.04612	4.039	4.24547
AC005785.5	NA	-0.16882	0.489648		3.00723	2.82064	3.08099	2.72204	2.48189	3.45419	1.72131	3.13522	2.8251	2.33859	2.6045	1.92436	4.15216	2.60678	2.39372	3.31835	1.99374	2.26624	2.7358	2.76776	2.54885	2.41244	2.76917	2.8251	2.88365	2.55541	2.38565	2.9087	2.34062
AC005786.5	NA	1.28504	0.00566674		5.87623	5.78514	5.66004	5.67053	5.64731	5.52912	6.53351	5.91012	5.12746	7.28208	5.82508	6.15036	8.86747	6.31811	9.03322	6.69646	7.14865	5.67922	6.24056	8.72729	7.99141	7.57487	7.11151	5.12746	7.93276	6.05877	7.92485	5.95244	7.03479
AC005786.6	NA	0.173643	0.395678		1.82542	1.03789	1.5792	1.34495	1.40343	1.43005	2.62316	1.28815	1.62002	1.59526	1.62261	1.44547	2.1706	1.70729	1.56577	1.39609	1.9091	1.69055	2.61853	1.14523	1.49059	1.52051	2.59021	1.62002	1.5886	1.75122	1.8165	1.79389	1.8843
AC005786.7	NA	0.557231	0.0557967		4.93753	4.82023	4.94382	4.63968	4.76805	4.24797	5.24561	3.95777	4.465	5.60312	5.08967	5.08448	5.66912	4.31884	6.07022	5.04761	4.95002	4.70927	5.01043	6.1012	6.552	5.61788	4.43087	4.465	6.43228	4.65446	4.95601	4.66677	5.10575
AC005789.9	NA	0.0817104	0.726098		3.14663	3.38013	3.10302	2.89727	3.32611	2.86208	2.89163	3.15826	2.55804	3.05102	3.06499	2.94984	3.22514	3.06524	2.51018	3.2544	2.23171	2.75046	2.87017	3.079	4.62308	3.36826	3.27879	2.55804	3.34234	3.03585	2.95886	3.40334	3.73162
AC005796.2	NA	0.379829	0.263158		2.92009	3.13216	3.14261	2.16239	1.84847	3.14856	4.5815	3.06278	2.96532	2.2872	2.96632	3.3356	4.34008	3.59213	4.49339	3.93562	3.11551	2.23004	3.03233	3.696	2.51074	3.64071	3.39145	2.96532	3.19658	2.8193	4.86586	3.7545	3.34765
AC005808.3	NA	0.142186	0.509259		2.80738	3.03813	3.10814	2.59896	3.10317	2.5484	3.20649	2.71951	2.82443	2.90258	2.83086	2.75935	3.45803	2.51608	3.69572	2.2603	2.71319	2.34964	2.67315	2.86766	3.19789	3.77786	3.28161	2.82443	3.99396	3.01373	3.4711	2.93629	2.9972
AC005828.1	NA	0.636562	0.00458133		3.91967	3.96589	3.62347	4.06555	3.51215	3.37119	3.22157	3.80689	4.08383	4.11496	5.02268	4.68735	3.51623	4.75924	4.07672	4.41693	4.96242	4.70642	4.59085	3.27336	3.73692	4.30382	4.21636	4.08383	4.37331	4.67617	4.45775	4.8989	4.45747
AC005863.1	NA	0.238148	0.294202		2.52864	2.20251	1.77587	2.28016	2.06663	1.95162	2.67537	1.75267	2.01661	2.66597	2.79517	2.56924	3.47161	2.87102	1.07139	2.28731	2.24816	2.43957	2.58355	2.84745	1.91489	2.24804	2.05983	2.01661	2.63064	2.62636	1.91196	2.00964	2.27249
AC005863.2	NA	-0.11344	0.64376		1.83967	1.83222	2.3415	1.7565	1.71411	2.2371	3.27457	1.62172	1.47785	1.72846	1.49058	1.86691	2.67667	1.47355	2.73343	1.83864	1.78099	1.847	1.57657	2.81424	2.07764	2.24926	1.30777	1.47785	2.03655	1.8659	1.83254	1.32333	1.94495
AC005901.1	NA	0.581563	0.00164518		6.25899	6.42442	5.74568	6.09515	5.98085	6.19408	6.51635	6.30578	5.87737	6.43311	6.53681	6.44175	7.30407	6.73956	6.91431	7.10701	7.13959	6.35074	6.88593	7.03301	6.30135	6.92567	7.05161	5.87737	7.01815	6.45798	6.73002	6.64754	6.84386
AC005915.1	NA	0.498585	0.0226264		1.47583	1.11787	1.38292	1.47411	1.23029	1.49155	1.50403	2.01518	1.3723	1.80234	1.76484	1.25111	2.3368	1.83947	2.51755	2.15687	2.16467	1.98458	2.09569	1.28543	1.64488	1.50127	2.34508	1.3723	3.05304	2.20528	2.54066	1.65059	1.49053
AC005922.3	NA	0.640436	0.0073246		2.93515	2.90093	2.79339	2.86011	2.73556	3.10446	2.72418	2.80107	3.39058	3.64302	3.76229	3.49566	2.79315	3.6886	3.5896	3.89701	3.95018	4.38342	3.51356	2.95164	2.45787	4.02586	4.65522	3.39058	3.36788	3.64453	3.03468	2.95871	3.92844
AC005926.1	NA	0.652892	0.00591058		5.95386	6.06611	5.66076	6.20914	6.12486	6.05074	5.67878	5.75474	6.49679	6.77718	7.05702	6.85083	5.76738	7.12246	5.26535	6.63327	7.18608	6.90882	6.94948	5.88516	6.26046	7.17418	7.16022	6.49679	6.68043	6.90902	6.47706	6.5115	6.97575
AC005932.1	NA	0.363286	0.0807867		4.22988	3.54418	3.43511	3.81105	3.87062	3.488	3.54632	4.27616	3.48621	3.99126	4.16964	3.53276	4.26023	4.27275	4.52196	3.81959	4.79065	3.13944	3.92864	4.8069	4.33963	3.94533	3.80343	3.48621	4.0492	4.05756	4.65482	4.21569	4.34116
AC005943.4	NA	0.295246	0.121256		5.6902	5.86133	5.8981	5.65491	5.99063	5.56622	5.81481	5.44136	5.95058	6.09452	6.48224	5.73438	4.64449	6.34435	5.80882	6.42275	5.99368	6.30844	6.14919	6.07601	6.02364	6.60676	6.17102	5.95058	5.79605	5.97258	5.97621	6.17036	6.44139
AC005943.5	NA	0.211512	0.401488		3.65091	3.50722	3.80254	3.93567	3.92695	4.10122	4.85034	3.73475	3.67265	4.59001	3.76889	4.28177	4.49192	3.97038	4.53627	4.99798	2.56788	3.84911	3.91543	3.82089	4.92714	3.75854	4.2096	3.67265	3.63857	4.17194	4.65563	4.16176	4.42665
AC005943.6	NA	0.350321	0.0881581		5.35994	4.90892	4.49052	4.81158	4.68772	5.04854	6.28646	5.23293	5.17297	5.3528	4.95555	5.53136	5.87536	5.33003	5.48246	5.49629	5.20934	5.21036	5.18747	5.94028	6.27715	5.75281	5.59825	5.17297	5.32395	5.01062	5.63208	5.2617	5.62688
AC005944.2	NA	-0.676285	0.011859		3.82789	4.29612	5.36651	4.69525	4.2799	4.4658	4.31609	4.10631	3.207	3.81548	3.34082	3.6461	4.33365	3.26267	4.9577	3.20797	3.8695	3.29054	3.01728	4.11374	4.04318	3.51893	3.18538	3.207	3.74895	2.70542	3.8163	3.40136	3.68315
AC005954.3	NA	-0.0804453	0.784503		5.00748	4.88083	5.0327	5.3173	5.17712	4.77364	5.94974	5.22273	4.71498	5.13679	4.34978	5.17109	5.20778	3.93852	5.70423	5.30911	3.62079	4.36426	5.0833	5.9653	5.23629	5.04608	5.89944	4.71498	5.81557	4.56211	5.49737	4.86548	5.29509
AC005954.4	NA	0.0310986	0.874484		2.3693	2.40185	2.43512	2.39598	1.97519	1.67281	1.9943	1.42182	2.19659	2.13176	1.754	1.90031	2.95566	1.83219	1.87081	2.19667	2.1143	2.06872	2.14174	2.07722	1.90148	2.364	2.25723	2.19659	2.05557	1.96408	2.96287	1.99233	1.80215
AC006000.5	NA	0.615889	0.0110539		1.08063	0.980857	0.802043	1.14561	1.07646	1.20223	1.06679	1.21892	0.938053	1.51205	1.26727	1.01915	2.19557	1.62371	3.00993	1.65844	2.85803	1.18918	1.63412	1.5669	1.63093	1.41172	2.14254	0.938053	2.04571	1.00718	1.89694	1.49646	1.35078
AC006003.3	NA	0.335222	0.0765937		4.43218	4.43289	4.18463	4.28496	4.40608	4.26434	4.63639	4.74827	4.30387	4.7033	4.67339	4.49329	4.69855	5.14127	5.35881	4.85766	4.87426	4.02287	4.31675	4.2165	4.16761	5.12338	5.22333	4.30387	5.35243	4.66172	5.16788	4.93279	4.62282
AC006007.1	NA	0.397598	0.0246585		1.99425	1.93415	2.01756	2.25344	1.85118	2.27333	1.72476	1.72766	1.8647	2.18053	2.53904	2.15402	2.51212	2.52734	2.13844	3.28554	2.37258	2.39882	2.22992	2.17865	2.3214	2.39387	2.75775	1.8647	2.89851	1.67895	2.37662	2.00781	2.33763
AC006019.1	NA	0.38881	0.14921		1.76842	2.00329	2.03652	1.51623	2.07005	2.05471	1.70254	1.53341	1.42662	1.80331	1.85885	1.16559	2.79293	1.8311	3.52969	2.03365	2.77309	1.55548	1.54063	3.02687	2.61157	2.45631	2.37523	1.42662	2.86747	1.3814	2.53239	1.85388	2.16413
AC006019.3	NA	0.401835	0.114364		3.33107	3.33269	2.92479	2.63703	2.74188	2.91533	4.36168	3.70452	3.25159	3.60706	3.59835	3.39521	3.26495	3.71673	3.06008	4.62223	3.27182	3.09535	4.08543	4.87046	2.99225	4.00812	3.26049	3.25159	4.06788	3.39204	3.89426	3.85404	3.61851
AC006019.4	NA	0.159054	0.508636		2.14985	2.32569	1.55255	1.66194	1.89908	2.21825	1.86238	1.96424	1.6782	2.03633	2.7251	1.68024	2.43814	1.8851	3.6202	1.86787	2.13752	1.81416	2.80454	1.69513	2.59299	1.63188	2.02818	1.6782	1.54363	2.00515	1.34153	1.82924	2.29749
AC006026.1	NA	0.0775084	0.692571		0.303159	0.495613	0.360798	0.40592	0.563097	0.598223	1.85385	0.901808	0.486094	0.922801	0.533519	0.67143	0.950098	0.410908	1.19992	0.583973	1.50888	0.473083	0.553896	1.06308	0.758249	0.618982	0.904316	0.486094	0.471095	0.838711	0.73587	0.518887	0.609846
AC006026.13	NA	-0.144813	0.462976		3.0901	2.97608	3.45504	2.55442	3.23809	3.28659	3.72233	3.37916	2.90005	2.999	3.03193	3.07105	3.2406	3.34979	3.14437	2.80648	3.13949	2.56717	2.58967	3.56652	3.37142	3.46059	2.55438	2.90005	2.64734	2.61632	3.7998	2.47094	3.33656
AC006037.2	NA	0.601706	0.0131436		3.51739	2.80966	3.3169	3.24562	3.18941	3.12745	2.8554	3.15815	3.20247	3.91944	3.96666	3.57852	4.51822	3.41028	4.83558	4.34363	2.75907	3.44798	3.66158	4.34181	4.11288	4.44461	3.82608	3.20247	3.20794	3.18774	3.84031	3.25459	3.33575
AC006041.1	NA	0.224392	0.251143		1.70372	2.1942	1.93133	1.66052	1.97524	1.62734	1.92052	1.80768	1.99869	2.07714	2.06391	1.9302	1.30085	1.76367	3.08142	1.95308	2.47282	2.21128	1.85968	1.91364	2.1857	2.06378	2.78688	1.99869	1.66773	2.31411	2.69241	1.47378	2.05312
AC006042.6	NA	0.343214	0.0798941		1.78427	1.37717	1.29303	1.58431	2.1572	1.92123	2.15478	2.18762	1.92905	1.94002	2.55418	2.48787	2.09738	2.6059	1.94193	2.46797	2.25202	2.32942	2.71316	1.7827	1.433	1.76044	2.31198	1.92905	2.37463	2.05564	2.57212	1.35353	2.32057
AC006042.7	NA	0.0659996	0.778772		2.0673	1.79005	1.77116	1.86599	1.83793	2.40918	2.3339	2.20383	1.79759	2.2157	1.74403	1.30273	3.61707	2.19529	1.6635	2.20586	1.86495	1.58916	1.68099	2.75935	1.90948	2.08647	2.03327	1.79759	2.42034	2.03982	2.28288	2.3141	1.76837
AC006050.2	NA	0.659445	0.00259344		3.86851	4.02105	3.89238	4.31833	4.19169	4.09012	3.01546	3.16483	4.20787	4.27955	4.58046	4.23031	3.80123	4.99252	5.0824	5.11763	4.16962	4.39222	4.42924	4.35369	5.20735	4.44111	4.85021	4.20787	4.59488	4.23549	4.92339	4.50161	4.0653
AC006076.1	NA	0.423992	0.0639929		2.35551	2.45239	2.42184	2.22383	2.41046	2.20587	3.73382	2.47324	2.51821	2.64437	2.39496	2.53626	3.44262	2.88714	3.79311	2.70913	2.79351	2.71577	2.89551	3.30821	2.796	3.48951	2.79989	2.51821	2.72407	2.56434	4.06807	3.03602	3.01909
AC006077.3	NA	-0.308336	0.0730572		4.62183	4.7847	5.12794	4.49779	4.7481	4.64712	5.19691	4.1893	4.30918	4.79665	4.01513	4.78736	3.96907	4.57207	4.17696	4.70835	3.64732	4.05829	4.6355	4.50834	4.45762	4.20419	4.24201	4.30918	4.44481	4.38174	4.51184	4.40752	4.60568
AC006115.1	NA	0.239279	0.628785		6.1336	6.29963	5.8849	6.45652	6.0778	5.59384	5.00703	6.12042	6.73742	6.7566	7.9713	6.66876	3.88495	7.3442	2.96363	6.23519	7.05754	7.10386	6.97944	4.95928	6.29003	6.71002	6.48842	6.73742	6.5803	6.76119	5.21206	6.28044	6.49243
AC006116.1	NA	0.183133	0.734964		6.2243	6.48909	6.05026	6.59036	6.19799	5.73358	5.29383	6.54176	6.94497	6.88989	8.06853	6.80254	4.05892	7.52815	2.45543	6.40996	7.1768	7.25844	7.0834	5.14874	6.44827	6.83021	6.82275	6.94497	6.77094	6.91695	5.3872	6.59229	6.6597
AC006116.15	NA	-0.178799	0.425807		2.48518	2.66989	3.54509	2.86507	2.67431	2.47166	2.54568	3.86259	2.96152	2.80029	2.98201	3.37099	2.47226	2.9227	2.18578	2.22561	2.96594	2.68356	3.24586	3.07074	2.73729	2.24494	2.7527	2.96152	1.92296	3.2618	2.49629	2.97259	2.10591
AC006116.17	NA	0.281062	0.20512		1.52329	1.36103	1.43333	1.60055	1.49342	1.60272	2.11835	1.06681	1.35333	1.68793	1.79953	1.61438	3.01666	2.152	1.22488	1.54368	1.52031	1.27367	1.79901	2.00663	1.79091	1.87259	1.1526	1.35333	2.18592	1.69457	2.86502	1.35742	1.82758
AC006116.19	NA	-0.481641	0.0389456		1.87711	2.37229	2.88081	2.07723	2.12503	2.79842	1.07052	2.03877	2.32709	1.29732	2.26187	1.42405	0.914195	2.24882	1.68758	2.07606	1.54515	1.72676	1.62997	1.46648	0.908114	1.8136	1.73037	2.32709	1.74114	1.31229	1.44438	1.97869	2.31608
AC006116.20	NA	0.668838	0.123324		2.42493	2.52058	2.59691	2.3012	2.47623	2.56231	1.75437	2.89121	2.16212	3.09546	2.01668	3.34268	3.97734	2.3392	5.62005	2.94494	2.77631	1.52394	2.67205	4.90059	4.93546	3.15604	2.36518	2.16212	3.53913	1.58512	2.75347	2.89017	2.9805
AC006116.21	NA	-0.178799	0.425807		2.48518	2.66989	3.54509	2.86507	2.67431	2.47166	2.54568	3.86259	2.96152	2.80029	2.98201	3.37099	2.47226	2.9227	2.18578	2.22561	2.96594	2.68356	3.24586	3.07074	2.73729	2.24494	2.7527	2.96152	1.92296	3.2618	2.49629	2.97259	2.10591
AC006116.24	NA	-0.111694	0.613575		3.03665	2.31491	2.85596	2.00597	2.31166	2.42074	2.62759	2.68017	2.68489	2.61536	2.31825	2.36321	1.75525	2.80178	2.51907	1.87362	2.64648	2.10275	2.42334	3.35681	1.44941	1.88182	2.52718	2.68489	2.6672	2.56564	2.28368	3.02243	2.88246
AC006126.3	NA	-0.19826	0.409924		3.3268	3.35306	3.19287	3.55525	3.45971	3.46056	2.87772	2.90922	3.39481	3.12907	3.62234	3.22914	3.33019	3.00595	2.41483	3.9821	3.49074	2.87763	3.22826	2.54235	1.58317	3.32789	2.94566	3.39481	3.02881	3.28612	2.33236	3.08331	3.82231
AC006126.4	NA	0.301663	0.265515		4.21076	3.98648	3.97504	3.87407	3.75901	3.79172	3.38025	3.40146	3.52666	4.30964	3.14308	3.87421	5.18247	3.90634	4.92904	4.14545	2.93289	3.50667	3.82645	4.60067	3.92465	4.3396	4.27638	3.52666	4.85919	3.59341	5.14962	3.56877	3.78351
AC006128.2	NA	-0.120506	0.475494		3.47736	3.37847	3.74938	3.46746	3.47176	3.34296	3.72418	3.42129	3.57628	3.67552	3.03044	3.35182	3.02601	3.4451	3.40821	3.79113	3.12857	3.24306	3.28453	3.94435	3.79914	3.45104	3.43566	3.57628	3.26152	2.67866	2.83489	3.87041	3.59611
AC006129.1	NA	0.446952	0.0247524		2.1319	2.5294	2.41185	2.56404	2.02638	2.31465	1.73096	2.54656	2.59887	3.15769	3.11612	2.88955	3.29095	2.5428	3.095	2.73268	2.3746	3.282	2.65948	3.14721	1.82219	3.04632	2.83515	2.59887	2.39312	2.081	2.54802	2.62504	3.0448
AC006129.2	NA	-0.306848	0.144294		4.1999	4.6225	4.26758	4.9169	4.71109	3.99966	3.92116	4.50367	3.72039	4.64272	3.99677	4.08776	3.45957	3.72091	4.67196	3.49814	4.52798	4.07371	3.95353	4.24852	3.97541	3.73015	3.57667	3.72039	4.07039	4.4279	4.34495	4.31522	3.18228
AC006129.3	NA	-0.00240126	0.990961		3.43104	3.57167	3.71337	3.5774	3.25289	3.6761	2.97869	3.62208	3.52165	2.76015	3.79847	3.98104	4.31225	3.75014	3.57902	3.70895	3.52131	2.77292	3.5039	3.33119	2.87072	3.90395	3.71526	3.52165	3.1134	3.44131	3.60202	3.1935	3.22614
AC006130.1	NA	0.265495	0.572903		6.69231	6.87768	6.50385	7.01928	6.67006	6.19042	5.70699	6.83918	7.35944	7.36963	8.58363	7.27804	4.48981	7.97423	4.0385	6.84086	7.67313	7.76196	7.59915	5.42452	6.82876	7.35461	7.25285	7.35944	7.20643	7.3809	5.8266	6.96365	7.12365
AC006130.3	NA	-0.0176635	0.936571		3.63486	3.6016	3.75137	3.59088	3.66651	3.82414	4.39802	4.04017	3.64737	3.15631	3.6253	3.86416	4.3046	3.31708	4.06349	3.78929	3.73	3.70468	3.83339	3.55797	4.56028	4.81178	3.33833	3.64737	3.58897	4.07295	3.58269	3.26786	3.73006
AC006132.1	NA	0.480034	0.0548637		6.03009	5.89044	5.83374	5.92202	5.68873	6.0284	4.68028	5.85449	5.6325	6.46404	6.74886	6.24886	5.76953	6.9159	5.12341	6.97576	6.17801	6.02705	6.57816	5.38811	5.50455	6.73184	5.73758	5.6325	6.35278	6.50503	6.11657	6.59535	6.58613
AC006145.1	NA	0.401528	0.0944444		1.14611	1.54058	0.936828	1.42873	1.28252	1.56818	1.9419	1.97389	1.60514	1.13161	2.96338	1.93527	2.04928	2.06378	1.64536	1.37368	1.53049	1.66828	1.82634	1.48424	3.09172	2.07965	2.76865	1.60514	1.77788	1.32757	1.95387	2.06758	1.51764
AC006150.1	NA	0.376493	0.179972		2.37927	2.53625	1.56463	3.01433	2.46604	1.77444	1.59015	3.51977	2.36256	3.13257	3.75956	2.87278	2.07008	2.73931	1.71858	2.34973	3.19318	3.65063	3.06999	2.57115	1.90689	2.70363	3.06521	2.36256	2.99594	2.42981	2.45597	3.28095	2.32901
AC006150.2	NA	0.395441	0.0689533		1.78287	1.84741	1.64758	1.87209	1.81079	2.01188	1.02729	2.18023	1.82321	2.43399	2.2874	2.10679	2.48163	1.62678	1.33358	1.89917	2.69853	2.67178	1.84016	2.30627	1.95211	2.60271	2.7518	1.82321	1.86299	2.03288	3.18294	1.75565	1.82147
AC006159.5	NA	0.381432	0.0805608		2.15679	2.23697	1.84161	2.09717	2.44676	1.72677	2.87814	2.05417	2.01666	2.77701	2.33193	2.21014	3.10721	2.29629	3.08593	2.77066	2.06119	2.29472	2.27735	3.67141	2.7144	2.80323	2.43831	2.01666	2.99855	1.84846	2.45313	1.99292	2.71255
AC006160.5	NA	0.429857	0.036076		1.8587	2.01112	1.88728	1.792	1.84867	1.94789	1.96962	2.57009	2.1108	2.43828	2.045	2.66745	3.27048	1.95168	3.27811	2.69739	2.28985	1.90891	1.91762	2.24516	2.66917	2.50429	2.48242	2.1108	2.46547	2.17912	3.26258	2.00551	2.1993
AC006227.1	NA	0.568943	0.0175347		3.18612	2.02854	2.89024	2.82343	2.47429	3.13079	2.52976	2.4902	2.82664	2.51709	3.61004	3.09497	3.07655	3.89283	2.69137	3.03908	3.56533	3.24622	3.34479	2.70133	3.42574	2.48773	4.16622	2.82664	3.68441	4.14827	2.91349	3.74991	3.37463
AC006262.10	NA	0.696053	0.00273767		3.64846	3.64449	3.38954	3.37715	2.9453	2.88954	2.95324	3.92327	3.2833	3.44647	3.97878	3.90952	4.72051	3.72158	5.09032	3.83496	4.06713	3.67298	3.681	4.8073	3.94397	4.60802	3.95549	3.2833	4.56192	4.01111	3.82431	3.75448	3.83523
AC006262.4	NA	0.926571	3.24424e-05		4.22457	4.1339	3.89353	4.07711	3.88783	4.32562	3.63114	3.65949	4.24377	4.71967	5.37079	4.06635	4.37604	5.44706	4.39457	5.37604	5.55616	4.72506	5.0543	4.58274	4.67441	5.27733	5.2966	4.24377	5.05919	4.78264	5.02661	5.31948	5.35357
AC006262.5	NA	0.465092	0.104282		2.34864	2.5732	1.8283	1.8865	2.62249	2.19554	1.57013	2.72688	2.92821	3.8362	2.69671	3.21059	1.4457	2.63578	2.9731	3.96392	2.59326	3.05673	2.69138	2.4896	2.05231	3.36532	1.92151	2.92821	1.75339	2.59102	3.13845	3.08686	2.82711
AC006272.1	NA	0.0545532	0.771587		1.47176	1.44139	1.39816	1.71166	1.75576	2.10974	1.91347	1.71816	1.64013	2.06719	1.18722	1.58524	1.66483	2.10619	1.15614	1.64392	2.19364	2.0164	1.5798	1.97476	1.56779	1.37656	2.31416	1.64013	1.61106	1.76792	1.66754	1.28432	2.37563
AC006272.2	NA	0.0545532	0.771587		1.47176	1.44139	1.39816	1.71166	1.75576	2.10974	1.91347	1.71816	1.64013	2.06719	1.18722	1.58524	1.66483	2.10619	1.15614	1.64392	2.19364	2.0164	1.5798	1.97476	1.56779	1.37656	2.31416	1.64013	1.61106	1.76792	1.66754	1.28432	2.37563
AC006273.4	NA	0.36777	0.0525714		3.53026	3.39166	3.7748	3.41617	3.54054	3.6956	2.60836	3.52314	3.50649	3.6792	4.07336	3.73687	4.35466	3.7566	3.88135	3.8292	3.41806	2.88637	3.3801	4.28734	3.90572	4.32516	3.50098	3.50649	3.72068	3.90325	3.8559	4.08332	4.13083
AC006273.5	NA	0.101649	0.652291		3.54086	3.50429	3.60398	3.21713	3.64581	3.84996	4.47554	3.17001	3.56509	3.92136	3.74695	3.31132	4.24295	3.78368	5.13764	4.20475	3.66915	3.32454	3.23495	3.44933	3.86859	3.39139	3.35597	3.56509	3.87078	3.83868	3.72566	3.28817	3.4858
AC006273.7	NA	0.344016	0.0529702		1.02039	1.0488	0.970152	1.04807	1.02044	1.13305	2.00225	1.05344	1.00183	1.59732	1.3427	1.45668	2.07627	1.32449	1.417	1.88041	1.55452	1.69163	1.24641	1.83806	1.29754	1.08635	1.06785	1.00183	1.62964	1.16077	2.00503	1.25641	1.83481
AC006277.2	NA	0.335707	0.124492		1.06314	0.688492	1.04974	1.28415	1.26687	1.22985	1.54008	1.21934	1.09652	1.74578	1.09988	1.19911	2.27641	1.06816	2.30164	1.43953	1.50967	1.23927	1.6301	2.25453	2.27106	1.82377	0.901957	1.09652	1.07729	0.873496	1.76416	1.34529	0.992498
AC006277.3	NA	0.27038	0.254974		2.5929	2.05188	2.35947	1.93114	2.48365	2.17002	2.39212	2.31249	1.9956	2.32996	2.36569	2.34827	2.0804	2.73407	3.66505	3.21957	1.98189	2.47149	3.32115	2.31121	3.34949	2.06965	1.7113	1.9956	1.98806	2.95985	2.69065	2.8093	2.09223
AC006288.1	NA	0.337352	0.0322041		0.973254	0.986581	1.03179	1.04058	0.960278	1.14299	0.931092	1.2586	1.06391	1.28017	1.39503	1.44091	1.62381	1.85756	0.754794	1.38877	1.33725	1.26926	1.27017	1.20944	0.937213	1.60928	1.80525	1.06391	1.40019	2.06361	1.0989	1.35304	1.45306
AC006296.1	NA	0.65204	0.000461815		2.72	2.67251	2.64328	2.71975	2.67056	2.31009	2.70789	2.88611	3.02395	3.32751	3.28918	3.20475	3.78175	3.37585	4.26604	3.48503	3.01685	3.08376	3.30195	3.68703	3.04392	3.48972	3.04559	3.02395	3.51639	2.60205	3.8318	3.5774	3.21062
AC006296.2	NA	0.651369	0.00283174		2.14551	1.85858	1.72007	2.25096	1.47561	1.42707	1.54774	2.28442	2.0511	2.85054	2.68518	2.30802	3.39392	2.7671	2.95025	2.69642	2.39458	1.69334	2.40078	2.21488	1.60148	2.54282	2.88188	2.0511	2.1936	2.67234	2.30771	3.01349	2.65479
AC006322.1	NA	0.182511	0.363891		0.414442	0.51204	0.541106	0.556225	0.550001	0.613119	1.49204	0.792434	0.419778	0.661342	0.567304	0.783318	1.41501	0.47366	1.21037	0.747792	0.990935	0.391109	0.396805	1.97038	1.04963	0.784891	1.1812	0.419778	1.10981	0.542646	0.884558	0.738688	0.4225
AC006328.1	NA	0.24613	0.206938		3.90005	3.91199	3.89187	4.0614	3.67852	3.9857	3.88036	3.4717	3.74864	3.81315	4.60737	3.99705	4.62294	4.42857	4.31503	4.15592	3.38241	4.1031	3.75429	4.02149	3.88784	5.04685	3.96312	3.74864	4.52898	3.27407	3.78108	4.19532	4.02918
AC006328.2	NA	0.0716495	0.75194		2.60069	2.75108	2.56827	2.98665	2.35382	2.66676	4.22836	3.00525	2.90435	2.6186	2.99133	2.77983	3.78495	2.98754	3.12715	3.5158	2.9555	2.56187	2.93834	2.57416	3.75002	2.96676	2.66017	2.90435	3.02419	2.66935	2.84572	3.03299	2.66712
AC006328.4	NA	0.0921303	0.759921		3.36499	3.12724	3.07266	3.004	3.09256	2.94545	1.58765	2.77563	2.83989	2.92684	3.80243	3.64148	2.45769	3.50628	3.10411	2.67474	3.10865	3.30595	3.42398	3.69207	2.15376	2.21187	3.39786	2.83989	2.68222	2.56492	1.30413	3.24155	3.15793
AC006369.2	NA	0.045908	0.875459		5.13532	4.62692	5.15541	5.17361	4.91173	5.20609	5.3883	4.75795	4.97194	5.12493	5.35465	5.25238	3.40183	5.7609	4.14102	5.10676	5.66755	5.48999	5.66724	4.59919	4.30095	5.63221	5.38715	4.97194	4.46287	5.49009	4.57972	5.48332	5.77074
AC006369.3	NA	0.106602	0.733434		1.15525	0.980102	1.57891	1.76981	1.97508	0.924846	3.21033	1.48858	2.16835	1.48586	2.74079	1.08039	1.66961	2.38495	1.14477	1.98338	1.74692	2.81397	2.87339	1.52748	2.02197	1.29269	1.47491	2.16835	1.35815	1.76657	2.12435	1.15957	1.20566
AC006371.1	NA	0.440753	0.0353613		0.880465	0.901976	0.629371	0.740881	1.12295	1.00172	0.587263	1.14765	0.799056	1.1895	0.887674	1.65591	2.07119	1.03003	0.63299	1.73261	1.58083	1.58297	1.22913	0.809888	0.979926	1.58105	2.40043	0.799056	0.962989	0.945708	1.33076	1.14505	1.62591
AC006372.5	NA	0.600393	0.0108474		2.40444	2.25991	2.07711	1.93286	1.88485	2.36901	2.42592	1.58683	1.59851	2.70525	2.81715	2.32291	2.87637	2.95147	2.84491	2.93643	3.1614	1.80933	2.95563	2.79747	2.3573	2.4777	2.56381	1.59851	3.48293	1.68116	3.21034	3.02549	2.63109
AC006372.6	NA	0.600393	0.0108474		2.40444	2.25991	2.07711	1.93286	1.88485	2.36901	2.42592	1.58683	1.59851	2.70525	2.81715	2.32291	2.87637	2.95147	2.84491	2.93643	3.1614	1.80933	2.95563	2.79747	2.3573	2.4777	2.56381	1.59851	3.48293	1.68116	3.21034	3.02549	2.63109
AC006373.1	NA	0.42575	0.0560335		3.23399	2.88483	2.60266	2.17707	3.19563	3.23233	2.8928	2.65634	2.5398	2.91968	3.39732	3.21235	4.17804	3.93897	3.82737	3.66302	3.62005	3.03285	3.07239	3.33959	2.74523	3.58117	2.77636	2.5398	3.28468	2.99251	2.50955	3.46296	2.89988
AC006377.1	NA	0.409762	0.071105		1.15643	0.612078	0.834047	0.579197	0.683691	0.806203	1.62831	1.20218	0.857793	1.48427	1.49056	1.04715	1.72665	1.03818	2.33953	1.49101	1.61744	0.991582	0.743952	1.88103	0.461811	1.24679	0.918955	0.857793	2.09564	1.77485	1.54721	0.894657	1.12378
AC006378.2	NA	0.275253	0.161159		1.88955	1.9246	2.74805	2.25081	1.8569	2.08974	1.89969	2.76188	2.30645	2.65134	3.09449	2.19207	2.36524	2.52271	2.47233	3.44834	2.4438	2.51777	2.20859	2.02888	2.60166	2.16398	2.41564	2.30645	1.98891	2.80408	2.14298	2.95905	2.01602
AC006380.1	NA	0.628676	0.000344082		0.977034	0.865158	0.799564	0.706745	1.15706	1.01034	0.58391	1.36703	1.41207	1.54269	1.66436	1.71314	1.56113	1.61884	1.4906	2.18054	1.78629	1.345	1.30284	1.51323	1.83895	2.16309	1.8115	1.41207	1.81213	0.952917	1.93814	1.2721	1.38488
AC006380.3	NA	-0.154881	0.537561		2.12542	2.0037	2.03119	2.12897	1.78539	2.25567	4.12067	1.88128	1.8458	2.02964	1.9228	1.6752	2.01521	2.08261	2.24074	2.60771	1.67985	2.63012	2.17707	2.35743	2.10969	1.94011	2.65614	1.8458	1.52967	1.48965	1.87251	2.21401	2.6666
AC006386.1	NA	-2.60405	8.60286e-06		7.68717	7.5368	7.35892	7.35514	7.78341	8.06093	6.68145	7.72661	6.12537	5.05402	4.97248	6.67316	1.90483	4.86757	2.89157	4.37452	4.79776	6.60319	6.21846	3.81723	3.54454	3.94181	4.46411	6.12537	3.22997	5.40665	4.34425	6.31395	5.7419
AC006445.1	NA	-0.505916	0.012753		7.74094	7.89748	7.89416	7.93532	8.08023	7.83701	8.07116	8.35661	7.39928	8.00286	7.07344	7.9571	7.00278	7.28352	6.84241	7.1058	6.58422	7.57076	7.8478	7.53235	7.61361	7.28435	7.02678	7.39928	7.52544	7.72692	6.91537	7.87692	7.9593
AC006449.2	NA	-0.30539	0.367132		3.76007	4.07625	4.48409	4.32734	3.66035	4.23819	2.31306	3.91947	3.89766	4.14453	3.03581	3.40087	3.53376	3.30179	5.12346	3.72082	4.39965	2.03674	3.68442	3.89241	3.87174	2.99368	3.13388	3.89766	4.37332	3.05331	3.97104	2.09616	3.28601
AC006452.1	NA	0.422116	0.29333		2.07119	3.25995	2.91453	3.20285	2.93707	2.4143	1.15148	1.38128	3.40854	2.35862	4.36111	3.11148	1.56769	4.27206	2.06282	3.19773	3.4315	3.91996	3.73849	2.3997	2.22338	2.97168	3.44555	3.40854	1.99049	3.84484	1.47336	2.31384	2.88547
AC006458.3	NA	0.195847	0.509397		0.937471	1.44126	0.929896	1.09674	1.41002	1.32719	1.06165	2.86925	1.2833	1.63323	3.30168	1.65139	2.44841	1.90137	0.994355	1.41153	2.55599	1.68293	1.57903	1.04488	0.909084	1.46369	1.45177	1.2833	0.806618	1.64172	1.13803	1.2091	1.26835
AC006460.2	NA	0.302501	0.114887		0.932642	0.674702	0.699684	0.793547	0.759417	0.806908	1.4485	0.503438	0.88567	0.99349	0.717569	0.852931	1.19622	1.31563	1.92316	0.862313	1.11436	0.918911	1.16039	1.82096	1.69207	0.719017	0.951782	0.88567	1.28098	1.86733	0.895108	0.882367	0.676437
AC006461.1	NA	0.00800673	0.951559		11.6322	11.6725	11.4625	11.5228	11.6948	11.5507	11.6495	11.7624	11.5423	11.7775	11.5408	11.7216	11.679	11.4357	11.2971	11.4848	11.2947	11.6194	11.7726	11.6166	11.6577	11.5345	11.8164	11.5423	11.7692	11.6022	11.8185	11.5734	11.8058
AC006478.1	NA	0.78274	0.00397828		6.42927	6.37985	5.80559	6.37759	6.40259	5.97866	5.76138	6.38046	6.9336	7.28964	8.00489	6.93785	6.29358	7.60386	5.35448	7.47968	7.30493	7.47366	7.49531	6.4191	6.90582	7.53751	7.27937	6.9336	7.08326	7.12097	6.2667	7.09385	7.21893
AC006480.1	NA	0.460696	0.0561007		10.1142	10.1356	9.86638	10.25	10.0962	10.1888	8.92954	10.0368	10.326	10.5074	10.6513	10.5309	9.86181	10.7026	8.5558	10.8961	10.7683	10.6276	10.6782	10.1898	10.5297	10.7454	10.6871	10.326	10.5921	10.4997	10.364	10.6368	10.738
AC006482.1	NA	0.322313	0.0994307		2.12334	2.3556	2.44303	2.28289	2.50054	2.56351	2.02535	1.95685	2.78703	2.55841	2.72552	2.72264	2.42051	2.62555	3.47477	2.69661	2.72973	1.93504	2.54929	3.47576	2.06943	2.95801	3.09414	2.78703	2.47231	2.67689	2.82311	2.38455	2.01836
AC006487.1	NA	0.876145	0.095557		7.93797	8.22109	7.75096	8.21744	8.06429	8.10785	4.72843	8.05836	8.77756	8.76337	9.7451	8.81943	6.72555	9.42078	5.43386	8.98775	9.86389	9.58067	9.11016	7.25277	7.95399	9.23057	9.31855	8.77756	8.76048	9.19057	7.6347	9.0686	9.13783
AC006534.1	NA	0.0350033	0.877876		3.10871	2.74364	3.06839	3.16295	2.93396	3.07392	3.14929	2.69353	3.84037	3.03413	2.80279	3.45998	2.17617	3.35784	3.45282	2.97253	3.38845	3.37016	3.07392	2.80714	2.27327	3.22267	3.29045	3.84037	3.87036	3.14244	2.6117	3.19081	3.08377
AC006534.2	NA	0.111604	0.293306		12.0658	12.0213	12.0415	12.1974	12.0734	12.1054	11.8172	12.0099	12.1812	12.0839	12.2683	12.2325	12.1984	12.1407	12.1423	12.1839	12.4029	12.0993	11.9685	12.252	12.1886	12.1601	12.1787	12.1812	12.1479	12.1313	12.1928	12.1114	12.1077
AC006534.3	NA	-0.0938038	0.410735		11.6458	11.6371	11.5506	11.5871	11.6013	11.5707	11.6561	11.6388	11.6941	11.5163	11.6895	11.5934	11.2795	11.6908	11.099	11.4246	11.6699	11.5654	11.5972	11.423	11.4285	11.5688	11.6142	11.6941	11.5473	11.5877	11.3953	11.5386	11.6044
AC006538.1	NA	0.37183	0.13963		2.39608	2.50298	2.16381	2.19378	2.34653	2.21244	3.02481	1.79852	1.47046	3.41781	2.35014	2.24951	2.576	2.54532	3.60731	3.00277	2.56839	2.33514	3.24586	2.76578	3.40468	2.22063	2.66901	1.47046	2.00228	2.13655	2.95262	2.31848	2.28546
AC006538.8	NA	0.125967	0.609187		3.8664	3.91555	4.29489	4.16897	4.26971	4.2952	3.21858	4.01492	3.58617	4.35648	4.43781	4.1024	3.64505	4.10169	2.70898	4.21863	4.60246	3.93172	4.14244	4.72522	4.57879	4.46704	3.9816	3.58617	4.67256	4.26933	3.03572	4.1384	3.9955
AC006539.1	NA	-0.163815	0.623346		4.08928	4.54004	4.35765	4.18081	4.59388	4.06213	3.67412	4.38153	4.33803	4.35335	4.53299	3.20299	4.48743	4.99679	2.63829	4.82025	3.99311	5.25818	5.04463	4.24034	2.38128	4.24146	4.41475	4.33803	3.23176	4.08571	3.15739	4.2136	4.01907
AC006547.13	NA	-0.977491	1.3864e-05		2.63086	2.81472	2.88704	2.6408	2.36792	2.98306	2.27004	2.95972	2.28549	2.05631	0.948001	2.1614	1.63496	1.43138	1.48725	2.50735	1.34208	1.60652	1.69005	1.23811	2.30637	1.59141	1.21071	2.28549	2.182	1.59612	1.45178	1.14433	1.55553
AC006547.14	NA	0.448888	0.0300836		4.51263	3.93951	4.22259	4.38063	3.72887	4.59514	3.15335	4.29811	4.01858	5.05471	4.72227	4.89559	4.57738	4.58669	3.9408	5.15329	4.55822	4.62395	4.76036	4.32452	4.60227	4.35441	4.68787	4.01858	3.60791	4.51461	4.77008	4.72278	4.38905
AC006547.15	NA	-0.977491	1.3864e-05		2.63086	2.81472	2.88704	2.6408	2.36792	2.98306	2.27004	2.95972	2.28549	2.05631	0.948001	2.1614	1.63496	1.43138	1.48725	2.50735	1.34208	1.60652	1.69005	1.23811	2.30637	1.59141	1.21071	2.28549	2.182	1.59612	1.45178	1.14433	1.55553
AC006547.8	NA	0.248115	0.318897		6.32398	6.57209	6.40115	6.31358	6.44063	6.45968	4.83209	6.07979	6.08852	6.79907	6.67532	6.98828	5.45079	6.89474	4.9202	6.83614	6.48872	6.25352	6.52359	6.34882	6.82515	6.30862	6.59287	6.08852	6.28023	6.4283	6.35923	6.6078	6.65128
AC006552.1	NA	0.372551	0.157576		2.02547	2.65401	1.62579	1.93026	1.54797	2.39202	1.74765	1.96642	2.507	2.70917	1.84009	2.18383	2.639	2.12003	2.80452	1.84513	3.07555	1.58468	1.82941	3.05259	3.48405	1.91413	2.15933	2.507	2.47347	3.45386	3.00231	1.6941	1.96009
AC006557.1	NA	-0.435111	0.0214586		2.71421	2.81874	3.13058	3.01279	2.88701	3.5401	3.29438	2.91514	2.96457	2.01073	2.93935	2.39328	1.56355	2.89569	2.53848	2.72566	2.66347	2.97909	2.34854	2.39973	2.67844	2.51609	2.92021	2.96457	3.07901	3.0135	2.40882	2.63033	2.24596
AC006840.1	NA	0.235242	0.242724		1.71226	1.93253	1.69676	2.00192	1.9461	1.63959	2.55435	1.39718	1.93893	1.78284	3.08663	1.69624	1.72482	2.59999	1.93781	1.91551	2.51692	2.21814	2.57734	2.34127	1.56728	1.71863	1.92217	1.93893	2.30114	2.30433	1.47731	2.42045	2.03399
AC006925.1	NA	0.471746	0.0123735		0.937164	1.22791	0.997482	1.28321	1.36829	1.41798	1.45885	1.18521	1.71676	1.48092	2.20257	1.94918	1.08132	2.18552	1.41649	1.80018	2.4166	1.99599	1.4587	0.998371	1.66584	1.58277	2.36473	1.71676	1.78026	1.79775	1.51481	1.84101	1.94702
AC006926.1	NA	0.714011	0.00198171		2.61484	2.67148	2.07724	2.17145	2.23219	2.41601	1.69041	3.01797	2.40263	2.78537	3.42788	3.40083	2.62158	3.9618	2.38743	3.07869	3.4685	3.07668	2.52732	2.69103	2.89862	3.2304	3.98474	2.40263	3.08195	3.44893	3.36862	2.79185	2.96586
AC006942.4	NA	-0.319118	0.0366266		6.51392	6.75995	6.71911	6.32488	6.35684	6.57664	6.86482	6.86377	6.22142	6.4917	5.53291	6.39597	5.66126	6.22501	6.38895	6.49439	6.20776	6.37973	6.40845	6.27343	6.30205	6.23313	6.11916	6.22142	6.30424	6.47472	6.09319	6.51457	6.45416
AC006946.15	NA	0.325219	0.175601		1.19309	2.11955	1.12754	1.26115	0.970825	1.12729	2.4423	2.40714	1.16192	1.41904	2.03313	1.67529	1.59151	1.35906	2.00815	2.20013	2.12936	2.512	1.14389	2.27711	2.36441	1.85324	2.15719	1.16192	1.80289	1.31968	1.82561	2.45376	1.90768
AC006946.16	NA	0.415541	0.00990675		3.51338	3.28821	3.50164	3.19028	3.73184	3.58369	3.23669	3.28908	3.10947	3.83673	3.36184	3.61627	4.14988	3.90607	3.97248	4.04623	3.43152	3.68698	4.10337	4.01262	3.62697	3.76321	4.17818	3.10947	3.68394	3.72564	4.10615	4.09291	3.55433
AC006946.17	NA	-0.0607071	0.815623		1.02804	0.895107	1.22881	1.09114	1.12694	1.08643	2.94304	1.36227	1.05119	1.04096	1.33226	1.21495	1.15343	1.40334	1.54364	1.35668	1.12785	1.00895	1.19261	2.07999	2.47623	1.03596	0.850719	1.05119	1.19884	0.759828	1.51065	0.860521	0.838304
AC006947.1	NA	0.428744	0.0415373		4.35393	5.23202	4.09797	4.6664	4.55065	4.67284	4.16485	4.9784	4.88059	5.17928	5.29942	5.18373	4.30223	5.29265	4.14113	5.15981	4.71969	5.44708	4.72095	5.79547	4.5065	5.52319	5.20654	4.88059	5.03547	5.07567	4.858	5.41406	5.27262
AC006960.7	NA	0.248984	0.208032		2.82605	2.9359	2.69236	2.41692	2.17401	2.612	2.88418	3.13355	2.99955	3.07417	3.06169	2.59449	4.02	2.24492	2.65133	2.69922	3.2366	3.04328	2.83127	3.41276	2.9328	2.67298	3.58316	2.99955	3.24502	2.97758	3.1944	2.4222	2.91449
AC006988.1	NA	-0.0117055	0.95976		1.72211	1.72066	1.95511	1.72354	2.22745	1.90209	2.42685	1.49757	2.19479	2.17709	2.80145	2.00929	1.96331	1.6318	1.13148	2.26252	2.48811	1.44763	2.32345	1.44458	1.31109	1.97246	2.01741	2.19479	2.17527	1.42962	2.0056	1.7033	1.87605
AC006994.2	NA	0.34897	0.066216		3.48738	3.66138	3.1157	3.63628	3.94772	3.6669	4.08741	3.55556	3.47582	4.34332	3.86698	3.70434	3.98184	3.66285	4.17871	3.61001	4.52986	3.89953	3.94225	3.4565	4.73983	4.05099	3.92688	3.47582	3.99529	3.4729	4.71194	3.79431	4.15561
AC006994.3	NA	0.373849	0.134131		3.03154	2.7742	2.67546	3.06326	3.24099	3.08589	3.02329	2.73428	2.26604	3.27407	3.45863	3.62183	2.71106	3.55927	4.69708	4.03308	3.57201	3.1884	2.66142	2.75566	3.01075	2.87009	3.44465	2.26604	2.87146	3.7943	2.84153	2.76816	3.62176
AC007003.1	NA	0.557088	0.098781		2.48612	2.3435	2.36163	1.52222	1.7368	2.33453	2.20598	2.75681	3.09345	3.41121	4.344	2.24632	2.148	3.55704	1.12467	1.84611	3.61355	3.34812	3.56092	2.57086	2.82528	2.4137	2.42169	3.09345	3.94174	3.23795	2.18284	3.08149	2.48628
AC007006.1	NA	-0.0158402	0.954578		0.643809	0.658827	0.492606	0.488048	0.500142	0.641223	2.8641	0.85001	0.506933	0.738015	0.524022	0.714056	1.82163	0.661735	1.26784	0.552989	0.947659	0.45475	0.691059	1.20754	1.04963	0.761145	0.792074	0.506933	0.710062	0.654292	0.994872	0.688899	0.934417
AC007009.2	NA	0.100288	0.640002		0.724844	0.518253	0.835716	0.78194	0.579438	0.637048	1.9787	0.910141	0.624315	0.790141	0.31669	0.594451	1.16322	0.613993	1.38253	0.639228	1.13303	0.630864	0.695068	1.72991	1.65087	0.607179	1.26286	0.624315	0.809984	1.00976	1.30682	1.05084	0.861558
AC007036.4	NA	0.209778	0.273533		3.68359	4.21637	3.65531	3.74719	3.90751	3.67337	3.81508	3.63735	3.47669	3.77381	4.17185	3.91386	4.33909	4.06106	4.57154	4.49378	3.87244	3.85542	3.63463	3.22293	4.63948	4.08816	3.78123	3.47669	4.43898	3.74473	3.18421	4.09807	3.97242
AC007036.6	NA	-0.185001	0.315958		2.75982	3.05666	2.53038	2.38134	2.60904	2.91723	3.23114	3.89581	2.80882	2.32108	2.89455	2.7381	2.23516	2.91424	2.64923	2.40439	3.17346	2.68016	2.90533	2.46885	2.18329	2.83291	2.9168	2.80882	3.21987	2.82784	2.59658	2.94031	2.78952
AC007038.7	NA	-0.802776	0.00860382		3.15664	3.65636	4.35526	2.77817	3.30072	3.4646	1.80986	2.37048	3.56897	2.50272	2.04124	2.06103	1.54029	2.54421	3.75754	2.74504	2.08373	2.22428	2.67607	1.76086	2.16723	2.04432	2.74769	3.56897	2.04161	2.45217	2.31887	2.06192	1.85147
AC007040.1	NA	0.114506	0.694062		0.939343	1.09862	1.06625	0.99537	1.2265	1.04891	1.79591	1.99531	0.819323	1.71763	1.23668	0.753682	1.9489	0.684538	1.95999	0.793856	1.10671	0.854413	0.837014	3.22278	1.74322	2.06881	1.04758	0.819323	1.09199	0.971081	1.69429	1.15413	0.995815
AC007040.2	NA	0.196719	0.289972		0.9804	1.15252	0.890542	0.880283	0.781317	0.944134	0.969016	0.920822	0.953507	0.856414	1.41434	1.04558	1.27022	0.794711	2.4759	1.348	1.25577	0.745739	0.683845	1.56107	1.10416	0.974113	1.11	0.953507	1.46832	0.688854	0.855717	0.92704	1.22894
AC007040.3	NA	0.35278	0.027008		1.93374	2.19551	1.97616	1.98515	2.26346	2.32385	2.26128	2.3309	1.9787	2.54359	2.37041	2.74681	2.85258	2.86211	2.61656	2.3754	2.75552	2.01941	2.41316	2.22604	2.1849	3.00514	2.57595	1.9787	2.62051	2.06517	2.42126	2.31594	2.88144
AC007040.6	NA	0.0737708	0.755195		4.13671	4.38482	4.16753	4.12889	4.80179	4.47988	5.64809	4.52951	4.30836	4.94651	4.38211	4.24058	5.34285	4.22892	4.93764	4.63908	4.02197	4.32391	4.3283	5.03026	4.47828	5.18975	4.85459	4.30836	4.98728	3.95503	3.91686	4.6106	4.94265
AC007040.8	NA	0.390284	0.0926673		1.9155	1.68057	1.79731	1.977	1.83593	2.14564	2.97767	1.98849	1.69705	2.31975	2.803	2.61494	2.53951	2.33941	2.01405	1.93741	2.3156	1.49843	2.06282	2.76082	2.8386	1.66305	3.1115	1.69705	2.82199	2.0914	2.93819	2.34686	3.12498
AC007050.1	NA	0.39887	0.0969796		0.721216	0.988538	0.748573	1.17116	0.796798	0.740375	2.31168	1.0041	0.836148	1.50191	1.54917	1.75003	1.64008	1.23648	2.00988	2.73608	1.18905	1.29236	1.75048	1.11004	0.876626	1.61465	1.24766	0.836148	1.5286	1.26072	0.988971	1.87325	0.69321
AC007050.17	NA	0.316478	0.284079		1.46522	1.55314	1.33527	1.61358	1.88981	1.45569	2.22266	1.26847	1.79584	1.99382	1.57635	1.07144	3.03158	1.95845	3.16619	1.93707	1.73802	1.28361	1.47061	3.66241	1.76062	2.87098	1.46208	1.79584	1.54086	1.13981	1.52121	2.03644	1.75592
AC007056.1	NA	0.215165	0.17176		2.8071	2.95784	2.91609	3.03729	3.13522	3.28777	3.27252	3.68013	2.85634	3.60159	3.20131	3.26684	3.36861	3.36997	2.85518	3.69983	3.40656	3.08951	2.93486	3.03369	3.6937	3.36723	3.63785	2.85634	3.31703	3.15865	3.65112	3.35923	3.54595
AC007064.24	NA	0.210601	0.29788		3.08274	3.01468	3.11783	3.24451	2.93987	3.13899	3.57773	2.94544	3.41167	3.49339	3.64095	3.53142	2.40267	4.21001	3.68694	3.27182	3.62723	3.38472	3.0828	2.4242	3.63118	3.4806	3.95138	3.41167	3.50146	3.53167	2.81807	3.21722	3.18699
AC007078.4	NA	0.0139118	0.947095		1.83359	2.04234	2.22701	2.17818	2.29525	2.05554	1.82104	2.14437	2.1918	1.73904	2.02119	2.2896	1.46435	2.60365	2.28953	2.16532	2.04747	2.51195	2.24131	2.49825	1.63389	2.55225	1.65945	2.1918	1.15432	2.67109	2.18241	2.10788	2.00705
AC007091.1	NA	0.270941	0.153557		2.8832	3.56247	3.02904	3.30052	3.31579	3.08997	3.75151	3.54423	3.48456	3.06483	4.20281	3.15983	3.58326	3.60719	3.21184	3.72494	4.27901	3.79085	3.46215	3.12129	4.36272	3.10162	3.51986	3.48456	3.67479	3.71917	3.33324	3.66081	3.93471
AC007096.1	NA	0.146382	0.374411		0.358679	0.506971	0.407196	0.561528	0.639752	0.699684	0.991878	0.691477	0.42258	0.549472	0.537377	0.669225	1.51349	0.491011	0.902731	0.61762	1.01927	0.508318	0.812364	0.964637	1.49558	0.497277	0.466948	0.42258	0.669378	0.414193	0.679392	0.910136	0.519403
AC007098.1	NA	-0.0140648	0.954194		0.96728	0.830834	1.75191	0.839217	0.827248	0.918343	1.84435	1.90049	1.00088	1.58749	0.865273	1.08293	1.64744	1.0644	0.869072	2.20165	1.31359	0.873507	1.17059	1.13829	0.845439	0.695529	1.2102	1.00088	1.05641	1.01908	1.73926	1.80227	0.714414
AC007099.2	NA	0.321063	0.199397		2.06629	2.09674	1.70397	2.04424	2.45465	1.59516	3.30918	1.15392	1.80844	2.94913	2.50327	1.85659	2.95762	1.95004	2.70925	2.37598	1.7617	2.35224	1.91691	2.46918	3.07089	2.84824	1.72703	1.80844	2.92158	2.16004	2.62487	1.88522	2.08991
AC007106.1	NA	0.308587	0.130234		1.51879	0.679198	0.711515	0.82958	0.66893	0.830986	2.17994	0.850677	1.16192	1.59282	1.88617	1.67503	0.742345	1.81737	0.995588	1.29045	1.32982	1.32238	1.149	0.997314	1.70823	1.07834	1.72437	1.16192	1.19496	0.949542	1.7387	1.18905	1.58729
AC007126.1	NA	0.717124	0.00193812		1.66273	1.37149	1.52201	1.18272	2.37573	1.32091	1.70833	1.73903	2.00318	1.53333	1.85447	2.44111	2.17883	2.30113	3.06961	2.89604	1.63372	2.29916	3.21341	2.82606	2.03222	2.52217	2.19592	2.00318	2.46038	2.88566	2.04079	2.82009	2.21551
AC007131.2	NA	0.306176	0.0711974		1.33616	1.67952	1.30342	1.21159	1.21277	1.2196	1.62638	1.67014	1.68978	1.68596	1.35887	2.63799	1.22194	1.79861	1.75493	1.70337	1.88829	2.25139	1.58278	1.53482	1.76469	1.87744	1.49699	1.68978	1.61031	1.45568	1.78379	2.2733	1.52897
AC007131.3	NA	0.408492	0.0670973		4.73811	5.1765	5.01391	5.13314	5.17346	4.98238	4.07367	5.03606	5.50996	5.39728	6.09886	5.28519	4.27574	5.7538	4.96323	5.56435	5.73762	5.76154	5.37156	4.504	4.88741	5.44962	5.79669	5.50996	5.08587	5.67846	5.37058	5.63021	5.6861
AC007161.5	NA	-0.152254	0.345562		1.6393	2.49173	1.65229	2.083	2.1419	1.83592	1.59103	2.22608	2.18554	1.50405	1.60336	1.29649	1.65863	1.60132	2.32787	1.94338	2.02339	2.08698	1.84041	2.21075	1.68248	1.66477	2.12871	2.18554	1.6365	1.77222	1.75706	1.78654	1.90399
AC007163.1	NA	0.680992	0.000263988		0.922709	1.02045	1.14764	1.13018	1.0904	1.35355	0.904878	1.30738	1.3601	1.64746	2.15743	1.73093	1.65474	2.22921	1.59013	1.30795	2.49449	1.75811	1.68597	1.84875	1.47974	1.8615	2.72603	1.3601	1.74977	1.90975	1.3472	1.74252	2.08758
AC007163.2	NA	0.646812	0.0148507		6.31298	6.37137	6.31313	6.69085	6.75757	6.01775	5.37061	6.81299	6.87473	7.50808	7.67918	6.87421	5.79984	7.48074	5.5384	7.46827	7.05192	7.28072	7.31631	7.19684	6.70033	7.46919	6.90852	6.87473	6.95127	6.92123	7.28259	7.58816	6.87233
AC007179.1	NA	0.441962	0.0237998		1.20919	1.21129	1.38791	1.14158	1.43614	1.45394	1.13965	0.716109	0.97933	1.30983	1.5209	1.49296	2.62686	1.29352	1.42829	1.93207	1.50562	1.79748	1.18174	1.40152	1.1716	1.55921	1.83692	0.97933	2.00852	1.62959	2.14809	1.50268	2.23505
AC007179.2	NA	0.586086	0.0654598		2.76468	3.04258	2.71101	2.87028	2.80718	3.20713	2.87299	3.05424	3.41709	3.46444	4.25831	3.41285	3.08973	4.35478	1.22066	3.62019	4.13649	4.03768	3.9925	2.29273	3.23313	3.7261	4.77895	3.41709	3.67797	3.84368	3.137	3.43894	4.02668
AC007191.4	NA	-0.0884016	0.691942		4.86294	4.83452	4.92609	4.96034	5.12483	4.80995	4.9927	4.60861	4.57758	4.65971	4.7193	4.88575	3.32671	4.92798	4.91311	5.20966	4.51569	4.99314	4.72478	4.36138	3.99814	4.83577	4.90838	4.57758	5.34849	5.48765	5.33897	4.77404	4.83145
AC007192.6	NA	-0.00297463	0.989576		4.56938	4.3537	4.64935	4.90288	4.47963	4.30253	4.5412	3.676	4.53321	4.76156	4.56682	4.49549	3.05851	4.73288	4.65591	4.81854	4.33422	4.40755	4.65624	4.42107	4.02457	4.78694	4.9504	4.53321	4.19445	4.70063	3.91133	4.58712	4.24945
AC007193.10	NA	0.404648	0.166279		2.30667	2.69717	2.45943	2.57254	2.61837	2.5588	3.76415	2.56385	2.35015	2.97162	2.39749	2.87614	3.61121	2.74724	4.33107	2.7327	2.83473	2.3268	2.80919	4.36824	4.07954	2.69678	3.39767	2.35015	3.62961	2.90842	3.47194	2.20466	2.43916
AC007193.6	NA	0.508604	0.00472901		3.02135	3.11166	2.99315	2.90704	2.94047	2.67766	3.0137	3.1967	3.4801	3.50326	3.46174	3.29631	4.17209	3.12228	4.20126	3.6502	2.96508	3.54891	3.59731	3.81593	3.59113	3.94177	3.40126	3.4801	3.928	3.30001	2.92682	3.72905	3.2992
AC007193.8	NA	0.32453	0.172778		3.5745	3.53883	3.19842	3.51801	3.38427	3.56196	3.49525	3.63034	3.18916	3.3338	3.33485	3.63947	4.80838	3.39872	4.77349	3.93566	3.69793	3.01733	3.20684	4.86378	4.39847	3.80603	3.76138	3.18916	4.024	3.24822	3.50191	3.63216	4.00961
AC007193.9	NA	-0.211598	0.405969		1.3714	1.91311	2.56155	2.28392	1.74433	2.70544	2.18989	1.78883	1.56082	1.50473	1.38104	1.62862	2.21066	1.48161	1.72895	1.94792	1.56848	0.900818	1.91274	1.45664	2.56773	1.62248	1.57064	1.56082	1.38748	1.68637	3.36891	2.45194	2.09453
AC007204.2	NA	-0.376025	0.0895931		5.01728	4.76839	5.2842	5.12674	5.12444	5.14166	4.10351	5.03972	4.76276	4.87358	4.63196	4.47404	5.28489	4.53673	5.40775	4.11016	4.21471	4.46789	4.38716	5.35048	5.09145	4.45808	4.03354	4.76276	4.71909	3.72494	4.17345	4.12062	4.25335
AC007228.11	NA	0.0411304	0.859945		2.45502	2.81967	2.64612	3.27398	2.38262	2.84725	2.60211	2.19365	2.6256	2.18089	2.68744	3.05274	2.46829	2.9171	1.25738	2.95168	3.13976	2.83458	2.57268	3.49405	3.15904	2.8524	2.61506	2.6256	2.48245	2.44375	2.8286	2.92631	2.32395
AC007228.5	NA	0.306722	0.194527		2.65023	2.28172	1.94218	2.25341	2.31654	2.17725	3.2268	1.93215	2.41044	2.46632	2.42683	2.77414	4.37198	2.54034	2.28953	3.17107	2.87035	2.3798	2.35243	2.73471	2.9345	2.99364	2.96568	2.41044	2.26555	2.41475	1.95516	2.5067	2.40102
AC007228.9	NA	-0.157733	0.366		4.6105	4.66387	4.86231	4.63408	4.45742	4.38239	4.59273	4.79687	4.92645	4.58914	4.01654	4.09139	4.97962	4.41471	5.21482	4.60158	4.74896	4.49791	4.70411	4.05495	4.63823	4.70243	3.92908	4.92645	4.49652	4.69037	4.57875	4.09651	4.04357
AC007241.1	NA	0.172119	0.356936		4.34284	4.0238	3.69081	4.40238	4.25558	3.40318	3.68928	4.06465	4.37077	3.94221	4.87195	3.88355	4.26269	4.25459	4.59936	4.65197	3.96433	3.91373	4.31579	4.24263	3.33128	4.14185	4.49728	4.37077	3.91214	3.96781	4.10632	4.243	4.50977
AC007242.1	NA	0.0733652	0.702945		0.640995	1.23526	1.0937	0.749163	0.876066	0.671619	1.82843	0.836347	0.819082	0.874935	0.948333	0.746931	1.96076	1.03351	1.3706	0.87039	1.66961	0.69289	0.889186	1.33652	0.943408	0.885422	1.05003	0.819082	0.883144	1.11905	1.28173	0.750457	0.78722
AC007246.3	NA	0.542407	0.0148069		1.79322	1.60991	2.33487	1.81916	1.77287	2.06605	2.28957	2.0249	2.47362	2.53515	3.36457	1.90332	2.51339	2.60524	3.51654	2.09711	2.68934	2.16679	2.57777	2.47216	2.16923	1.96664	3.24329	2.47362	3.03091	2.97059	1.99457	2.76408	2.20311
AC007250.4	NA	0.378049	0.0542485		2.56724	2.16537	2.05954	2.70733	1.83978	2.16838	1.65305	2.32008	2.46373	2.77546	2.85439	2.24633	2.79924	3.02417	2.1221	2.36197	2.87107	2.8541	2.55922	2.43747	2.88204	2.21095	3.51002	2.46373	1.981	2.60155	2.76491	1.96307	2.59932
AC007251.2	NA	0.494794	0.0533775		2.45495	2.35597	2.52913	2.61774	2.9959	2.60589	2.7507	2.89943	2.66216	2.75753	2.68251	3.56625	4.50718	3.53902	3.0434	2.83269	2.28435	2.79961	3.21402	2.66639	2.74016	3.49898	2.9555	2.66216	2.68	2.92674	4.36995	4.01227	3.20579
AC007254.3	NA	0.268702	0.122482		4.11457	4.24468	4.00497	4.09952	4.11888	3.78408	3.70828	4.06162	4.57075	4.17692	4.40987	3.86073	3.57041	4.82442	4.25111	4.2825	4.81432	4.64845	4.55658	4.0443	4.23552	3.97265	4.52457	4.57075	4.02808	4.29637	4.78291	4.42515	4.67032
AC007255.8	NA	0.506286	0.0079528		1.99286	2.12329	2.12424	2.13738	2.31832	1.9669	2.67891	2.22301	2.48953	2.42209	2.55475	2.56155	2.52711	2.41869	2.93849	3.42452	2.92349	2.06413	2.76832	3.11079	2.56423	3.58063	2.67265	2.48953	2.59036	2.19323	3.20514	2.94904	2.73242
AC007271.3	NA	0.335931	0.124643		1.32823	1.10123	0.967153	1.06567	0.753675	0.980714	1.76393	2.16514	1.45136	0.954872	1.00515	0.992523	2.08449	1.4197	1.75377	1.40192	2.06992	2.17082	1.20251	1.82788	1.91895	1.83581	1.88996	1.45136	1.21146	1.94305	2.20216	1.18191	1.92733
AC007277.3	NA	0.351701	0.0666587		3.14568	3.26472	2.82058	3.12385	2.90721	3.10177	3.31379	3.50198	3.19818	3.8154	3.39957	3.63451	4.38241	3.60242	3.8767	4.03112	3.41535	3.27022	3.29644	2.68663	2.74495	3.39051	3.11576	3.19818	3.89795	3.47622	3.74938	3.61531	3.49667
AC007278.2	NA	-0.674832	0.236733		3.67966	4.42267	3.61239	4.21319	3.56329	3.30693	2.60952	3.13197	7.33748	2.22779	2.65482	3.21883	2.50273	2.44772	3.43711	2.47202	3.00979	5.23716	2.9312	3.01705	3.07996	2.51464	3.09872	7.33748	3.00617	3.35577	2.95721	4.44348	3.28061
AC007278.3	NA	-0.441486	0.406812		3.97891	3.62312	2.62677	3.50258	4.2127	3.22705	2.14585	3.1773	6.27862	3.49993	2.7864	3.05203	2.62999	3.14625	3.12604	2.82711	3.4028	4.14187	2.74359	2.91712	1.02596	2.07825	2.44455	6.27862	2.51549	3.71009	2.32654	5.03452	4.3118
AC007279.1	NA	0.0825263	0.691245		2.65479	2.42171	2.80969	2.66401	2.39875	2.43971	2.5695	3.00638	2.25795	2.64014	2.85241	2.89976	1.97446	2.82518	2.76221	2.61643	2.35309	2.35815	3.31515	3.05148	2.30368	2.85686	3.40279	2.25795	2.95837	3.27418	1.94606	2.2124	2.39531
AC007285.1	NA	0.593515	0.00293939		0.838719	0.833067	0.91858	1.01407	0.820764	1.30169	1.02347	1.08867	1.09409	1.6207	2.00321	1.5236	0.760905	1.96485	1.3915	1.20821	2.29941	1.6389	1.704	0.870922	1.36514	1.83853	2.46191	1.09409	1.51976	1.52501	1.6242	1.48116	1.82563
AC007285.6	NA	0.0948344	0.722574		1.56271	1.65789	1.75158	1.2255	1.42694	2.16491	1.76278	1.72641	1.46668	0.797686	1.46388	1.77835	2.71871	1.17954	2.5438	2.01387	1.00974	1.78752	1.30562	1.49752	2.27284	2.43254	2.16749	1.46668	1.56986	1.20656	2.8194	1.27131	1.3613
AC007285.7	NA	0.311651	0.109416		2.79459	2.85833	2.31271	2.67305	2.63092	2.45691	2.64783	2.93944	2.65307	3.24173	2.93196	2.53674	2.78288	3.38952	3.44772	3.07781	4.04775	2.33317	2.88005	2.79611	3.32344	3.21001	2.8613	2.65307	2.85912	2.23285	3.03307	2.60862	3.24578
AC007292.3	NA	-0.231383	0.233562		2.58524	3.00607	2.87024	3.06138	2.49349	2.98187	2.72097	2.86471	2.56929	2.95262	2.03732	2.26744	2.96942	2.3733	3.06406	2.53646	2.31677	2.1652	2.45061	2.48757	2.79848	2.37371	2.66419	2.56929	1.7637	2.18968	3.61163	2.8362	2.8408
AC007292.4	NA	0.149382	0.241798		3.78989	3.87697	3.81798	3.90005	3.79109	3.74674	4.33557	4.39592	3.74973	4.10856	4.13905	4.01137	4.07878	4.14945	3.83601	4.21883	4.13949	3.87946	4.0638	4.25148	4.0558	4.26185	4.13262	3.74973	4.13553	4.04196	4.21881	3.92854	4.26198
AC007292.6	NA	0.303235	0.154778		3.31512	3.2737	3.19578	2.93666	2.9759	4.01581	3.87185	3.28164	2.88054	3.00951	3.54603	4.3091	3.61002	3.18267	4.46481	3.39854	3.55736	3.20835	3.53629	3.87703	3.89272	4.15751	3.71205	2.88054	3.52958	3.01778	3.87015	3.68924	3.71982
AC007292.7	NA	0.838553	1.07099e-05		4.1154	4.07594	4.34229	4.39867	4.64391	4.52683	4.67248	4.33789	4.60744	4.91684	5.13814	5.15905	5.17955	4.89369	5.35447	5.78003	5.59202	4.61627	4.89895	5.57599	5.8307	5.32965	5.39071	4.60744	5.46775	5.38522	5.4116	5.4975	5.01403
AC007304.1	NA	0.412988	0.0436422		3.05234	2.73945	3.22171	2.83776	2.4281	2.8775	2.47843	2.92625	3.11564	3.78925	3.36931	3.46169	2.24228	3.64903	3.63814	3.47859	3.18553	3.14582	3.40835	2.5342	2.47777	3.1712	3.56609	3.11564	3.17817	3.73842	3.13249	3.7721	3.26609
AC007308.6	NA	0.294175	0.025894		4.47005	4.53498	4.01975	4.50153	4.31867	4.53469	4.22834	4.89813	4.30113	4.76948	4.76696	4.67548	4.70659	4.89484	4.78455	4.73731	4.91552	4.69272	4.60073	4.60267	4.63689	4.71553	4.86784	4.30113	4.40106	4.89488	4.90038	4.68022	4.79929
AC007308.7	NA	-0.532472	0.0138038		1.93978	2.01622	1.82287	1.75103	1.95452	1.92623	3.15647	1.83506	1.44463	0.690841	1.70563	1.95795	1.61851	1.23792	1.79409	1.20369	1.12771	1.14751	1.05619	2.38205	1.18512	1.52756	2.01318	1.44463	1.251	1.31153	1.44118	1.45263	1.4612
AC007317.1	NA	0.2859	0.0782796		0.731247	0.558356	0.682823	0.758963	0.39925	0.615482	0.741059	1.10326	0.786553	0.727392	0.672954	0.634477	1.59612	0.658033	1.37902	0.952463	1.08779	0.655226	0.888281	1.4417	0.929907	1.2658	1.49535	0.786553	0.904323	0.878766	1.34415	0.887611	0.703173
AC007319.1	NA	0.253058	0.10952		2.47325	2.41157	2.30274	2.25281	2.60365	2.36693	2.39185	2.3354	2.28611	2.7012	3.05737	2.25568	2.79284	2.64441	3.24495	2.57587	2.91076	2.58958	2.30208	2.63772	3.11374	2.66746	2.60983	2.28611	2.84569	2.7745	2.27527	2.36999	2.01575
AC007325.1	NA	0.354658	0.0611686		5.11313	4.83108	4.8627	4.88134	4.97717	4.70909	6.28264	5.34993	5.21437	5.53955	5.33601	5.58193	5.13853	5.2612	6.10824	5.38313	5.44999	5.26458	5.24759	6.01665	5.01396	5.67861	5.53976	5.21437	5.79466	5.40227	5.81422	5.62911	5.3932
AC007326.1	NA	0.226874	0.305715		4.11589	4.34019	4.08017	4.45998	4.01535	3.95566	3.98801	3.7468	4.24884	4.60399	5.52609	4.47615	3.24895	3.97742	3.37641	4.78944	4.85795	4.54332	3.98721	4.04304	4.29747	4.64808	4.45576	4.24884	4.48861	4.3248	3.96953	4.49674	4.29076
AC007326.10	NA	0.484099	0.0216481		2.43728	2.14299	1.95386	2.3245	1.91821	2.11768	2.092	2.23737	1.97087	2.77315	2.24547	1.83318	2.44286	2.6232	3.66716	2.39769	2.2011	2.12302	2.59128	3.01528	2.41578	3.21411	2.41553	1.97087	2.78457	2.77969	3.25987	2.47961	3.10355
AC007333.1	NA	0.561102	0.0269928		3.57344	3.4837	3.24872	3.57574	3.44566	3.89634	2.94917	3.52099	4.06932	4.24291	4.19776	4.15349	3.03135	4.30366	2.50611	3.9877	4.98072	4.59899	4.04778	3.46614	4.00974	4.36003	4.68521	4.06932	3.91316	4.38923	3.91921	4.44257	4.50163
AC007339.1	NA	0.405317	0.0356592		7.73718	7.93403	7.59331	7.75531	7.5762	7.59685	8.06257	7.98868	7.59623	8.32857	8.08522	8.04183	8.75028	8.08457	8.95443	8.28697	7.25171	7.51967	8.20637	8.75548	8.11712	8.49224	8.29217	7.59623	8.23139	7.96591	8.08789	7.93936	8.31973
AC007339.2	NA	0.497111	0.00308447		4.13553	3.88706	4.08145	4.33711	3.79183	4.16789	3.45611	4.27201	3.91928	4.76237	4.64108	4.4965	4.40021	4.26033	4.78914	4.61193	4.69463	4.33496	4.21871	4.77742	4.16897	5.01497	4.94044	3.91928	4.30229	4.1021	4.40975	4.54622	4.65819
AC007349.4	NA	0.24969	0.159238		1.39697	1.68214	1.33835	1.65986	1.58391	1.70538	1.3817	2.12622	1.70194	1.48871	2.03517	2.18651	2.68922	1.57476	1.49634	2.63136	1.85712	1.56162	1.59124	2.16206	1.9611	2.13778	1.77225	1.70194	1.97817	1.66492	1.46004	1.64966	1.78596
AC007349.5	NA	0.0625371	0.791332		1.74485	1.49388	1.63682	1.4366	1.27226	1.22113	2.50064	2.11763	1.41916	1.73272	1.81163	1.94836	2.77148	1.8626	1.51572	2.34515	1.48503	1.40145	1.94986	1.04689	2.44772	1.70765	1.02973	1.41916	1.39408	1.51838	1.95452	1.31683	1.57617
AC007349.7	NA	0.0798644	0.60648		2.67827	2.38351	2.27088	2.84084	1.91767	2.10035	2.18999	2.27698	2.52622	2.12899	2.23095	2.57924	2.76533	2.09038	2.03522	2.49924	2.47744	2.21513	2.50603	2.28239	2.25151	2.60497	2.49822	2.52622	2.97184	2.66391	2.51512	2.46488	2.36743
AC007358.1	NA	0.659886	0.00256412		3.91077	4.17473	3.26461	3.7603	3.5993	3.96796	3.68493	3.82724	4.02684	4.43254	4.85706	4.32225	4.73934	4.94233	3.44764	5.13449	4.93333	4.60777	4.69813	3.59923	4.45768	4.05693	4.78841	4.02684	4.41591	3.96834	4.2494	4.61988	4.9373
AC007359.6	NA	0.369574	0.067172		2.20217	2.15718	2.41413	2.83912	2.64625	2.56069	2.32264	2.63529	2.66946	3.14108	2.592	2.58745	2.4587	2.66224	2.64281	3.29964	2.06018	2.65052	3.2053	2.80511	3.43457	2.75224	3.53109	2.66946	2.39112	2.3696	3.36854	3.57457	3.07735
AC007362.3	NA	0.218135	0.332896		5.97168	5.62426	5.80106	5.85028	6.01548	5.98943	6.3874	5.53599	5.95712	6.20531	5.8527	5.97705	5.95454	6.83709	5.04822	6.94166	5.42228	5.80235	6.42984	6.05524	6.8273	6.56467	5.90656	5.95712	6.66943	5.79976	5.49083	6.19867	6.49479
AC007364.1	NA	0.155447	0.319806		1.16814	1.49996	1.23389	1.31054	1.28334	1.14544	1.33259	1.54016	1.18262	1.26484	0.935353	1.70241	1.75794	1.15015	1.83149	1.25163	1.57838	1.33239	1.32715	1.25453	2.17776	1.26484	1.54958	1.18262	1.72676	1.58875	1.76887	1.11695	1.33916
AC007365.1	NA	0.348298	0.112938		1.62339	1.88849	1.33687	1.8639	1.75086	1.37492	1.86032	1.72797	1.76873	2.59966	2.3185	2.11113	1.56874	2.58775	3.17293	2.23528	1.73553	1.47927	2.80286	2.27543	1.91795	2.23063	1.7438	1.76873	1.43387	1.23887	1.65607	2.00173	1.85489
AC007365.2	NA	0.68047	0.130363		8.39365	8.44565	7.93136	8.45249	8.47633	8.31835	6.01448	8.383	8.94765	9.04079	9.89424	9.05935	7.04231	9.54491	5.91509	8.85904	9.85596	9.76932	9.25487	7.68905	8.27572	9.38859	9.48268	8.94765	8.91646	9.49904	7.93066	9.22723	9.04522
AC007365.3	NA	-0.169144	0.304291		4.51397	4.29502	4.23672	4.53823	4.44584	4.35158	4.41754	4.58671	4.31324	3.6916	3.72982	4.13884	4.49178	4.60398	4.58087	4.09068	4.06577	3.76789	3.75137	4.64117	4.22633	4.68908	4.7165	4.31324	4.17002	4.21437	4.07355	4.63295	4.24696
AC007367.1	NA	-0.0751491	0.771657		1.65587	0.80124	0.659544	1.17008	1.22796	1.73903	2.81846	1.98152	1.10562	1.35423	1.66984	1.28345	2.26036	1.80392	0.882894	1.19248	1.09527	1.93714	1.07609	1.96881	1.21708	1.37867	1.22769	1.10562	0.794856	1.0084	1.73975	1.20553	1.53791
AC007375.1	NA	0.436027	0.0716674		4.1401	3.93214	3.77382	4.14367	3.75022	3.96277	4.08062	4.21396	3.88355	4.3508	3.78577	3.9566	4.42536	3.65703	4.74846	4.81188	4.7535	3.83461	4.64103	6.04745	4.38539	4.32883	4.24343	3.88355	4.70369	4.03005	5.16738	3.93666	4.76428
AC007381.1	NA	0.695232	0.00426604		6.75291	6.78605	6.19334	7.06336	6.5925	6.13647	6.88445	6.80715	7.24722	7.63602	8.27259	7.22926	6.66879	8.11576	6.10954	7.49524	7.56371	8.00808	7.73846	7.03416	7.21502	7.93719	7.14395	7.24722	7.83461	7.2069	7.09741	7.43712	7.27686
AC007381.2	NA	0.258681	0.230915		1.3202	1.02736	1.29034	1.62634	0.774904	1.79159	1.7915	0.933501	1.57469	1.61264	1.01791	2.17106	2.49356	1.27211	2.37982	1.61238	1.32351	1.28531	1.46848	2.11352	1.41986	1.08057	2.04267	1.57469	1.75484	1.00144	1.50116	1.20786	1.79672
AC007381.3	NA	0.239339	0.353473		3.51918	3.26461	2.87909	3.43006	3.67613	3.2923	3.02594	2.31692	3.13197	3.15981	3.50372	3.54472	2.48078	3.41183	2.88949	3.35718	2.79241	2.65044	3.65706	2.78756	4.05832	4.30281	3.48827	3.13197	3.09285	3.43014	4.42034	3.64668	4.39418
AC007383.3	NA	-0.144313	0.649182		2.51474	2.18799	2.64243	2.40425	2.7136	2.23634	3.04803	2.62489	1.57097	2.0327	1.37241	1.79766	3.69157	2.33454	2.45662	2.30181	1.34536	1.4823	1.80403	3.43274	3.21415	2.09915	2.88762	1.57097	2.6042	1.38383	2.94151	2.78951	2.33383
AC007386.4	NA	0.0251942	0.897125		1.81809	1.45614	2.49048	1.86263	1.71603	1.7346	2.08662	1.48587	1.41783	1.84996	1.92832	1.62448	1.53279	1.55888	1.69258	2.27712	2.40885	1.88263	1.48947	1.89152	2.18283	1.79108	1.79406	1.41783	1.5196	1.45819	2.53377	1.72317	1.65406
AC007389.3	NA	0.0521717	0.843865		1.60693	2.04206	2.48365	1.88238	1.66342	1.5637	1.50364	3.06052	1.59784	1.84624	1.5807	2.03411	3.3511	2.28191	1.15499	1.85764	2.63604	1.97958	1.75474	2.36674	1.97996	1.94946	2.613	1.59784	1.62782	1.93258	1.45974	1.86824	1.84689
AC007389.4	NA	0.301183	0.169197		2.68001	2.39172	2.45453	2.81609	2.78288	3.36762	2.33481	2.62489	2.64394	2.97939	3.05186	3.09505	3.89746	3.66109	3.19777	3.20956	2.31516	3.34202	2.90583	2.39774	1.91846	2.65692	3.3995	2.64394	3.2694	2.45576	2.91703	3.10648	3.15099
AC007391.2	NA	0.316493	0.190291		2.38899	1.97466	2.15532	2.67757	2.2495	2.45695	2.54039	2.52652	2.20612	2.96134	2.65743	2.431	2.5978	2.51886	3.16966	2.88271	1.62582	2.0661	2.15095	3.87364	3.30649	2.24089	1.94322	2.20612	3.41502	2.6151	3.33901	2.77963	2.60691
AC007392.3	NA	1.31122	0.000131398		2.14338	1.73199	1.95947	2.56506	2.89792	2.1226	2.27581	2.10174	2.97315	3.63405	3.43972	3.12371	5.50649	3.36655	2.68131	4.19755	3.79405	3.57844	2.89293	2.97968	4.58876	4.72105	3.56155	2.97315	4.43854	3.08103	3.1178	2.69006	4.01606
AC007395.3	NA	0.434799	0.0673582		1.82318	1.7716	1.51664	2.74946	1.57298	1.67041	1.53361	1.02686	1.85372	1.51265	1.86509	1.78114	1.22364	2.36747	2.28953	3.07486	2.30723	2.16587	2.30326	2.49627	1.89319	2.10949	2.3238	1.85372	3.27636	2.25236	2.44354	1.71803	1.92393
AC007402.1	NA	0.428665	0.145611		1.93182	1.92609	1.5716	1.76996	2.52686	1.63347	1.41295	1.20855	2.13742	2.42618	3.39127	2.48911	1.7599	2.67848	1.41265	1.70097	3.11009	3.31783	2.10919	1.42375	2.27451	0.992704	1.8552	2.13742	1.97374	2.96313	1.72601	1.69188	2.95866
AC007403.2	NA	0.223467	0.154371		1.38173	1.00569	0.848708	0.70997	0.626655	1.16423	1.48611	1.01104	1.04611	1.07294	1.32534	1.01085	1.59852	1.62336	1.26178	1.23032	1.38373	1.01897	1.1061	1.0213	1.49602	1.30295	1.65045	1.04611	1.3516	1.74123	1.11281	0.851873	0.88585
AC007403.3	NA	0.553706	0.00839862		1.57225	1.37398	1.83926	2.2248	2.1055	2.16147	2.40413	1.87932	2.40988	2.98672	2.98325	1.85699	2.25041	2.83556	2.75206	2.61032	3.07922	2.97639	2.61492	2.57049	1.82774	2.71682	3.25249	2.40988	2.44602	2.48043	2.24176	2.02671	2.09058
AC007405.4	NA	0.240094	0.120881		1.40507	1.43701	1.55018	1.55463	1.0501	1.26343	1.45123	1.13514	1.35333	1.57533	1.68647	1.57354	0.913793	2.03267	2.07473	1.19772	1.19031	1.47241	1.74941	1.81672	1.61076	1.42748	1.91917	1.35333	1.84952	1.6927	1.74528	1.63507	1.3968
AC007405.8	NA	0.308638	0.266798		5.04124	4.69601	4.15414	4.15811	4.3716	4.55505	3.09253	4.11096	3.97026	4.59577	4.01559	4.26335	5.94603	4.21672	5.0014	5.41625	3.96103	4.01319	4.15815	5.23728	5.00164	4.61097	4.90274	3.97026	4.36222	3.60036	4.82527	4.20319	4.64886
AC007422.1	NA	0.271768	0.101066		1.37509	1.29005	1.23956	1.11541	1.5757	1.24913	1.35307	1.39482	1.62044	1.78625	1.44349	2.12831	1.58487	1.67633	2.67444	1.7944	1.3969	1.37699	1.80844	1.64135	1.40016	1.61801	1.85462	1.62044	1.51429	1.29916	1.40056	1.36513	1.19182
AC007435.1	NA	0.268082	0.336253		0.584459	0.525442	0.477282	0.566367	0.522986	0.462962	1.16841	0.951861	0.456599	0.43211	0.320176	0.874757	2.69204	0.345486	2.24883	0.710062	0.925014	0.49447	0.593797	1.30042	1.21216	0.921339	0.48304	0.456599	0.50124	0.596652	1.89484	0.628867	0.432752
AC007436.1	NA	-0.860496	0.00406669		4.48401	5.05647	4.78239	5.31445	4.11906	5.04992	4.93968	4.11759	3.85582	4.03793	3.52453	3.50115	4.93383	3.50421	5.11469	3.73136	2.74327	2.77335	2.86926	3.20631	4.38512	3.88016	3.97842	3.85582	3.93706	3.25026	4.13971	4.06987	4.06354
AC007450.1	NA	0.0679506	0.761797		1.05335	1.41767	0.833154	1.18532	0.958718	1.39271	2.11046	1.25073	0.750331	1.05055	1.23238	1.12834	1.25986	1.5109	2.31077	1.10465	1.12994	1.17473	1.39268	1.13435	2.43444	1.07952	1.29459	0.750331	1.0011	0.952906	1.52	1.23761	0.998147
AC007463.2	NA	0.399254	0.0713751		1.4201	1.97563	2.06922	1.97958	2.24453	1.59867	2.99011	2.15853	1.94798	2.20235	2.8981	2.42293	1.51481	3.03521	2.94206	2.6923	2.06123	3.00902	2.08132	2.27562	2.32147	2.86009	2.28865	1.94798	2.98023	2.38967	2.2399	2.72491	1.95136
AC007486.1	NA	0.534091	0.0178298		2.50189	2.44079	2.32918	2.37462	2.57601	2.87537	2.40841	2.40248	2.8465	3.11554	3.23056	2.92298	2.93894	3.12437	1.8661	3.27664	3.42959	3.38975	2.93596	2.3792	2.41208	3.10278	4.02189	2.8465	2.63422	3.47606	3.91309	2.94007	3.2927
AC007511.1	NA	0.00336033	0.97728		4.22862	4.09597	4.13219	4.23065	4.1778	4.23596	4.186	4.19989	4.17072	4.22232	4.3441	4.23182	4.22768	4.2477	4.16389	4.02941	4.32116	4.24718	4.2133	4.16251	4.08285	4.21799	4.14559	4.17072	4.21015	4.2189	3.94593	4.20635	4.14165
AC007528.1	NA	0.39925	0.238552		4.21403	4.47978	3.95903	4.24256	4.02179	3.66872	2.73461	4.02335	4.97218	5.06195	5.34915	4.72831	3.07952	5.4258	2.70087	4.89836	4.51939	5.02949	5.29583	3.47045	3.97542	4.37846	4.72972	4.97218	4.25468	4.39029	3.79738	3.92557	4.70446
AC007528.2	NA	0.848234	0.00482184		3.44702	3.68508	3.35908	3.54385	3.40952	3.81278	1.48208	3.4965	3.95931	4.03935	4.08191	4.12292	2.96265	4.83477	3.23827	3.90125	5.00956	4.64284	4.42205	3.79411	4.17864	4.65902	5.17819	3.95931	3.96095	4.52521	3.95726	4.06983	4.52706
AC007535.1	NA	0.419147	0.0179785		1.12615	1.49073	1.10211	1.49654	1.29156	1.57214	1.52261	1.53422	1.66225	1.9681	2.41694	1.57669	1.27947	1.6541	1.29149	2.04193	1.96969	1.77431	2.11206	1.44374	1.53514	2.03651	2.71647	1.66225	1.63759	1.90195	1.8524	2.03209	1.9207
AC007551.1	NA	0.367504	0.0829353		2.25367	2.4432	1.93154	2.42932	2.63328	2.1462	2.30567	2.78996	2.42413	2.94073	3.4982	2.55766	1.16347	2.7237	2.4867	2.80574	3.21335	3.0792	2.56511	2.64712	2.65175	3.13208	2.93476	2.42413	2.60558	2.68072	2.84637	2.74201	3.11163
AC007556.3	NA	-0.0406373	0.91587		2.88443	1.95805	1.98342	2.75731	2.63768	2.38508	3.76229	1.94784	4.79164	2.3453	2.43275	2.18016	3.07152	2.43655	3.62413	2.03389	2.07493	2.50868	2.67683	3.24035	2.66039	2.71919	2.31126	4.79164	2.57956	2.91667	2.7044	3.12235	2.55168
AC007557.2	NA	0.439609	0.0558609		1.87683	1.59809	1.21862	1.50883	1.82985	1.4957	1.56375	1.58964	1.57153	2.71293	1.7324	1.79974	2.80276	1.42313	3.19315	2.5774	1.42178	1.71279	2.1649	2.21357	2.47289	1.39866	1.7505	1.57153	1.70588	2.15113	1.40418	1.92026	2.33557
AC007557.3	NA	0.519942	0.0518226		1.85191	1.29714	1.50553	1.8133	1.57921	1.51441	2.27438	1.67076	1.50552	1.64171	1.67458	2.67014	2.66955	1.34356	3.98665	2.07751	2.37617	1.65223	1.93529	2.61989	2.96812	2.15777	2.19901	1.50552	2.54104	1.78199	1.831	1.75876	2.3687
AC007557.4	NA	0.188558	0.31768		2.66936	2.36059	2.60485	2.49501	2.22973	2.45924	2.75326	2.10687	2.18561	2.78576	2.37205	2.58434	2.62556	2.85844	3.06456	2.64487	2.79365	1.74596	2.50468	2.42071	3.51035	2.51347	2.13097	2.18561	2.85476	3.11804	2.40962	2.94817	2.28736
AC007557.5	NA	0.730842	0.0353929		3.90121	3.62439	3.14913	3.78436	4.14788	4.04045	1.96424	3.93393	3.22808	4.20544	3.93393	4.07237	5.67096	4.32745	3.97638	4.92489	5.61875	4.91694	3.90272	3.40329	2.76301	4.20441	4.81388	3.22808	3.97127	3.66939	4.97683	4.42961	4.2154
AC007560.2	NA	0.507648	0.0146125		0.984616	1.33676	0.811158	0.966084	0.95646	1.29957	1.53949	0.971586	1.30046	1.55099	1.62878	1.46674	1.42216	2.07776	0.914385	1.53861	2.79141	2.03916	1.86765	1.04799	1.08571	1.54236	1.68988	1.30046	1.40198	2.07881	1.48996	1.63997	2.1697
AC007563.1	NA	0.401987	0.0842181		2.37882	2.26205	2.45872	1.49516	2.45269	2.23482	3.0894	2.53125	2.0883	2.53456	2.64382	2.39893	2.79859	2.5695	4.26783	2.3357	2.68515	2.24812	2.58526	3.25729	2.60978	2.78579	2.53237	2.0883	2.70722	3.03774	2.34946	3.33224	2.9192
AC007563.3	NA	0.22	0.336187		1.31215	1.26282	0.801408	1.57047	1.27644	1.16137	2.29503	0.99893	1.27692	1.23924	1.4655	1.31526	2.39681	1.22116	2.29936	1.13875	0.973341	1.4249	1.36725	1.89517	2.01718	1.71599	1.35242	1.27692	1.52481	0.892434	2.57045	1.62587	1.25504
AC007563.5	NA	0.287002	0.261774		1.8406	1.76279	1.57377	2.33052	1.95274	1.53867	1.78055	2.09453	1.65	2.07868	2.93605	1.5976	1.49871	1.85873	2.1232	1.62413	2.16006	3.02904	2.06585	2.87976	1.48235	2.49323	2.93203	1.65	2.24904	2.57947	2.66595	0.859384	1.69716
AC007566.10	NA	-0.840325	0.00084648		3.04385	2.74538	2.73699	3.08342	3.1412	3.40879	2.98346	2.42217	2.30904	2.49365	1.61817	1.79596	2.01657	1.59344	1.84944	1.37735	2.2939	2.26393	1.95019	2.09016	3.87736	1.44534	1.87776	2.30904	2.14697	2.09288	1.53357	2.05316	2.01311
AC007567.1	NA	0.448294	0.00994401		9.04219	8.63389	8.42934	8.84579	8.61083	8.59133	8.76536	9.00655	8.77481	9.27771	9.32436	9.24015	8.62059	9.6356	8.21806	9.51327	9.25047	9.24094	9.30158	8.90196	9.0516	9.47899	9.20401	8.77481	9.57324	9.233	9.35722	9.26373	9.39366
AC007611.1	NA	0.321992	0.134969		1.08624	1.08608	0.79363	0.698765	0.417166	0.738624	2.20071	0.975147	0.834305	1.47837	1.07911	1.14292	1.26266	0.830711	1.41661	1.4786	1.75015	1.05459	1.09202	0.900719	2.23884	1.01499	1.08894	0.834305	1.08949	1.46769	1.15529	1.9654	1.72215
AC007620.3	NA	-0.00206985	0.990612		4.33074	4.26586	4.81795	4.36354	4.33531	4.19202	3.84701	3.9928	3.83522	4.14976	4.35634	4.08337	4.42698	4.2611	4.59616	4.43047	4.3744	4.06851	4.15472	3.80594	3.9782	4.48784	4.87099	3.83522	4.11732	3.93979	4.25591	3.9357	4.23089
AC007631.1	NA	0.142833	0.578572		1.88848	1.5093	1.17538	1.02623	1.51024	1.30848	2.43891	2.63641	1.8634	2.47104	1.66669	2.11973	1.85674	2.15076	2.52906	1.2312	1.58057	2.01878	2.12791	0.98423	1.29709	1.37374	1.49914	1.8634	1.41039	2.81835	1.91458	1.6413	2.42827
AC007652.1	NA	0.343257	0.290739		1.71054	2.67433	2.0837	2.36895	2.01557	2.18509	1.84258	2.24059	2.74873	2.20617	1.39321	2.29056	4.51938	3.2789	0.829279	2.3549	2.74701	2.80231	2.60051	2.8403	1.67207	2.39008	2.69735	2.74873	3.08981	1.80139	2.50125	2.97766	3.28
AC007679.3	NA	-0.383441	0.103193		3.442	3.4089	3.74624	3.49463	3.45625	3.23092	3.07681	3.58897	3.7837	2.35507	3.42214	2.38857	3.28289	3.1898	3.18483	2.44948	2.99291	2.99229	3.25855	3.96007	2.75663	3.16415	2.97168	3.7837	3.66853	3.22701	1.79016	3.77209	3.11715
AC007680.2	NA	0.42502	0.0705253		2.83824	2.80538	2.64825	2.73819	2.12404	2.6631	1.69313	3.02823	2.94494	3.33009	3.67078	3.11274	1.3566	3.62998	2.97847	3.11235	3.41981	3.13963	3.03709	3.16084	2.55875	3.1062	3.35688	2.94494	2.64511	3.07737	3.00566	3.17805	2.8646
AC007682.1	NA	0.559967	0.0327033		1.61714	1.88753	1.47473	2.22651	1.73344	1.48255	2.09857	1.42309	2.05152	2.29897	3.24461	2.47655	1.31109	1.90472	2.43409	1.58455	2.06036	3.67766	2.33784	2.99364	2.21859	2.34996	2.54782	2.05152	2.32529	1.88858	1.3677	2.73648	2.93394
AC007682.2	NA	0.634304	0.0100371		2.46139	2.66992	2.28585	2.35211	2.55329	3.12394	1.13072	2.69257	2.55827	2.96351	2.97646	3.00757	2.1078	3.04295	2.81143	2.83703	3.71034	3.4521	3.06024	2.30346	2.62097	3.32549	3.34449	2.55827	3.33956	2.85154	3.56279	3.46782	3.84906
AC007682.3	NA	0.243133	0.303034		0.558608	0.840563	0.882956	0.992586	0.441188	1.47073	2.38486	0.752085	1.00722	1.12275	1.53356	1.23563	0.777674	0.924075	1.20927	0.893626	1.90388	1.11461	1.01603	1.26441	1.6789	1.49836	2.58001	1.00722	1.04272	1.39682	1.16993	1.29507	0.933228
AC007682.4	NA	0.0399739	0.869263		3.85773	3.94584	3.93758	3.42115	3.59893	3.80217	2.97706	3.85721	3.44815	4.28093	2.99011	3.34912	2.88522	4.05423	4.08059	4.73124	3.88734	3.64414	3.08325	3.58299	3.87654	3.5274	3.74826	3.44815	3.09706	3.30597	4.21776	3.90305	4.09683
AC007731.1	NA	0.82703	0.000901404		3.6264	4.0865	3.26988	3.74994	4.08831	3.41224	3.36303	3.68836	4.89082	4.05468	4.67202	4.20084	5.59258	4.74779	5.42444	4.30863	4.96076	4.75649	4.53696	4.47179	4.09819	4.5237	5.22234	4.89082	5.07336	4.42961	4.41639	3.77392	4.33082
AC007743.1	NA	-0.029277	0.918195		1.25699	1.63239	2.01742	1.99694	1.5055	1.36863	3.10911	1.91881	1.9956	1.50579	1.52458	1.29575	2.17761	1.84184	2.1727	1.37204	1.64511	2.47988	1.08727	2.50239	1.31788	1.63677	1.97892	1.9956	2.18422	2.63587	2.78119	1.50145	1.11404
AC007750.1	NA	0.0741093	0.50988		9.59424	9.54016	9.58232	9.69594	9.63042	9.55045	9.32754	9.57861	9.78084	9.67544	9.70581	9.67238	9.6174	9.86441	9.34087	9.70783	9.78057	9.65367	9.66158	9.49619	9.56699	9.76972	9.72691	9.78084	9.63835	9.69421	9.5777	9.63474	9.65106
AC007750.5	NA	0.316465	0.132617		1.85176	1.10702	1.30596	1.85686	1.38462	1.42562	1.46626	1.76305	1.58195	1.52291	2.71796	2.28247	1.45631	1.58893	1.35105	1.83127	1.72862	1.48425	1.55167	2.78488	2.28273	2.2174	1.20445	1.58195	1.38004	2.41756	1.79047	1.80542	1.88917
AC007773.1	NA	0.0689189	0.903533		6.59088	6.62773	6.25192	6.75158	6.46112	6.2956	5.61103	6.69987	6.70409	7.22619	8.20866	7.15801	3.74666	7.67342	2.8065	6.49046	6.90669	7.29031	7.28312	5.19769	6.1268	6.82369	6.81155	6.70409	6.42349	7.26392	5.59964	7.01373	7.49889
AC007787.2	NA	0.462541	0.0313174		2.33241	2.05189	1.86958	1.86414	2.30861	2.47082	1.60177	1.93535	1.85883	2.32654	2.22936	3.02405	2.96482	2.28031	3.19661	2.62634	3.0446	2.10444	2.62623	2.75785	2.19063	1.763	2.25296	1.85883	2.34475	2.61703	3.13781	2.84634	1.71037
AC007787.3	NA	-0.0549324	0.840242		1.67273	2.59545	2.58908	2.34743	2.35377	2.90738	2.61902	2.3988	1.96104	2.27208	1.9212	2.40034	1.80185	1.90246	2.66671	3.05216	1.50412	2.29978	2.54254	3.71134	1.89792	2.01971	1.87364	1.96104	2.58963	1.62384	2.81648	3.11133	2.58804
AC007792.1	NA	0.222005	0.401174		0.677251	1.25443	1.05819	0.632462	0.720194	0.511327	1.55469	1.46469	0.771879	1.33999	1.05201	0.780756	2.78795	0.646569	0.819187	2.08299	1.24001	0.886864	0.634778	1.98449	1.88257	0.772462	0.912372	0.771879	1.04839	1.59869	0.880622	0.74013	0.788747
AC007795.1	NA	0.359952	0.0986102		3.04397	2.58743	2.94927	2.89015	3.03098	2.95408	3.15065	3.10235	2.67358	3.09554	3.1078	2.98807	2.45465	3.3963	2.61294	3.90662	2.8787	3.0111	3.60266	4.01362	3.83691	3.76103	3.00851	2.67358	3.44257	2.96638	4.24317	3.36367	3.4629
AC007796.1	NA	0.3682	0.0888851		2.33582	3.18502	2.39124	2.74987	2.24196	2.67359	1.95324	3.05091	2.40192	3.20431	2.67608	2.7033	3.10313	3.0199	2.28716	3.11588	3.3783	2.43731	2.83547	2.48565	2.95069	3.66658	2.85859	2.40192	3.80717	2.82064	3.33987	2.2622	3.08446
AC007842.1	NA	0.545172	0.0373074		4.10979	4.17575	4.00779	4.45192	4.31066	3.97081	3.96438	4.33973	4.46539	4.76479	5.79777	4.90911	3.45648	5.40188	3.49841	5.00014	5.09958	5.01331	5.11307	3.86233	4.79756	4.78769	5.13586	4.46539	4.70794	4.95532	3.92768	5.1454	5.05537
AC007842.2	NA	0.538236	0.0696703		4.52209	4.48277	4.46903	5.00627	4.84179	4.39854	4.37367	4.80685	4.92729	5.16318	6.24689	5.36898	3.66895	5.81161	3.86949	5.5678	5.7726	5.43625	5.57019	3.8261	5.17208	5.54644	5.65932	4.92729	5.16639	5.49134	4.35386	5.60656	5.49116
AC007879.1	NA	0.62035	0.00615388		1.95707	1.40768	1.24735	2.22916	1.71069	1.58138	1.89099	1.55554	2.29268	1.2817	2.1095	1.76894	2.96823	2.74336	2.20599	2.56036	2.49421	2.4604	2.48751	2.70219	2.75251	3.28476	1.89857	2.29268	2.85072	2.18685	1.99211	2.06954	2.56923
AC007879.2	NA	-0.0460271	0.876521		3.11308	3.04252	3.43288	3.58275	3.65154	2.82049	4.8171	2.88983	4.16525	2.81044	3.48827	3.08376	4.2735	3.48654	4.04466	3.75223	3.96112	3.5643	3.18432	2.83243	4.41813	2.77715	2.99307	4.16525	3.8048	3.14891	3.20608	3.03702	3.08176
AC007879.3	NA	-0.0460271	0.876521		3.11308	3.04252	3.43288	3.58275	3.65154	2.82049	4.8171	2.88983	4.16525	2.81044	3.48827	3.08376	4.2735	3.48654	4.04466	3.75223	3.96112	3.5643	3.18432	2.83243	4.41813	2.77715	2.99307	4.16525	3.8048	3.14891	3.20608	3.03702	3.08176
AC007879.4	NA	0.198165	0.370238		1.60749	1.64697	1.6748	1.57717	1.80544	2.2166	1.58191	1.72349	1.51258	2.53128	1.70589	1.462	2.69607	2.17229	1.86324	2.2525	1.58627	1.52396	1.92022	1.96046	3.1867	1.63511	1.32286	1.51258	1.40177	1.22762	1.82917	2.15596	2.12062
AC007879.5	NA	0.0184244	0.940504		2.7642	2.1526	2.33247	2.59414	2.69241	2.77937	2.23026	2.81583	2.22494	2.66523	2.1785	2.27907	3.42757	2.26112	2.69854	2.85193	2.56422	2.4574	2.22348	3.57637	3.29956	2.17625	2.29895	2.22494	2.7593	1.74169	1.76334	2.54482	2.5678
AC007879.6	NA	0.453079	0.0224181		2.46158	2.34807	2.02344	2.42126	2.45785	2.41779	2.6273	1.71065	2.53754	2.79101	3.01738	2.69199	2.79115	3.03784	3.05393	3.27735	2.26331	3.00901	2.6919	3.66315	2.68047	2.27095	3.19933	2.53754	2.95015	2.44614	1.87902	2.58806	2.90073
AC007879.7	NA	0.347261	0.166119		2.39517	2.00839	2.13045	2.36107	2.76593	1.99753	1.99607	2.40731	2.24288	2.47526	2.83647	2.14797	1.71046	3.11297	2.08824	2.34114	2.62633	2.91459	1.91052	3.93184	2.58348	2.32509	2.62364	2.24288	3.8694	2.02231	2.5357	3.12332	2.64535
AC007881.1	NA	0.429458	0.223358		1.10085	1.0152	1.25793	1.08395	1.32824	1.1329	1.67497	1.16132	1.05747	1.53765	1.08059	1.01253	2.0359	1.08868	3.33972	0.942049	1.67561	1.17156	1.25125	3.11874	3.82732	1.88834	1.29545	1.05747	2.22164	1.29094	1.30253	0.599951	0.879761
AC007906.1	NA	-0.390279	0.0513684		2.81065	2.59751	2.88564	2.40504	1.86498	2.31977	1.94772	2.19967	1.81279	1.72724	2.75296	2.31985	1.75975	1.56809	1.97205	1.95919	1.7197	2.01299	1.99683	2.7675	1.6274	1.66894	1.87208	1.81279	2.19922	1.16708	1.9408	1.80933	1.86011
AC007919.1	NA	0.45567	0.0351583		1.16999	1.32098	1.19285	1.18498	1.03927	1.04503	1.44962	1.37217	1.09684	2.02627	1.43072	1.24607	1.69703	1.89205	1.16488	2.19845	2.4853	1.70565	0.937564	2.17419	1.83783	0.996964	2.50442	1.09684	1.14077	1.36676	2.14474	1.48664	1.73969
AC007919.2	NA	1.03932	0.00438715		4.63843	4.81279	4.68937	5.00736	4.88222	5.02524	2.42782	4.43787	5.24692	5.31374	6.34082	5.90075	4.30327	5.71745	3.79771	6.00717	6.62659	6.16268	5.87966	4.87897	5.4571	6.08637	5.7683	5.24692	5.45262	6.12781	4.96826	6.17759	6.05714
AC007948.1	NA	0.221767	0.386142		2.56167	1.97283	2.34019	1.99005	2.11558	1.75273	3.00705	2.44294	2.42847	3.18281	2.7527	2.44975	2.13191	3.24808	2.03293	3.05962	3.2396	3.14941	2.92476	1.5255	2.45883	2.50669	2.03633	2.42847	3.3402	1.91841	1.86631	2.12325	1.86314
AC007950.1	NA	0.356759	0.0998683		1.6411	1.53194	1.05296	1.66137	1.57957	2.03818	2.71593	2.37547	2.63699	2.51893	2.03333	2.52588	2.30764	2.99306	2.46866	2.26596	1.63039	2.6533	1.75051	1.85152	2.17187	1.83322	2.45837	2.63699	2.37284	2.55409	2.07315	2.33162	2.00057
AC007950.2	NA	0.301549	0.116185		3.89499	4.31024	4.05842	3.98547	4.32216	3.6384	4.17733	3.97576	4.04663	5.66827	4.12991	4.30154	3.81738	4.50252	4.16377	4.54192	4.03727	4.63913	4.6816	3.91003	4.25016	4.61085	4.42105	4.04663	4.06862	4.47669	3.84911	4.46642	4.35788
AC007952.4	NA	0.372938	0.105999		2.73391	2.86787	2.60799	2.76526	2.62152	2.96101	2.38097	2.73926	2.06332	3.58794	3.23043	2.80615	3.51945	3.26686	2.71929	2.02442	3.18509	2.80682	3.15953	3.06091	3.31633	3.64749	3.17229	2.06332	2.62478	2.47282	2.97122	4.04916	2.53247
AC007952.5	NA	0.0411106	0.876875		3.07913	3.09403	2.79292	2.93752	2.61644	2.78863	1.28079	3.08098	2.67415	3.04668	3.43356	2.1028	1.6975	2.91528	2.25921	2.83354	2.55839	2.89369	3.53723	2.55257	2.68973	2.7524	2.79463	2.67415	3.34999	2.64787	3.3089	2.25452	2.61866
AC007952.6	NA	0.227805	0.407922		3.8774	4.39404	3.94104	4.4651	4.22908	3.65468	2.45611	4.3868	3.98395	4.17992	4.75289	4.03662	3.14273	4.78148	3.79297	4.78389	4.09484	4.49337	4.66326	4.07443	4.19374	4.12864	4.73666	3.98395	3.28336	4.24182	3.18014	4.87828	3.77355
AC007966.1	NA	0.442289	0.0782897		2.82538	2.92053	3.00457	3.36665	2.81226	2.875	3.04078	2.72275	3.30692	2.86884	3.84165	3.00316	4.43522	3.07362	2.12413	2.98341	3.82174	3.81464	3.751	2.57661	3.89894	4.16226	3.86473	3.30692	3.09593	3.48292	3.4453	4.04851	2.96808
AC008041.1	NA	0.463869	0.0622307		4.24961	4.5304	4.22104	4.48845	3.83376	4.35709	2.46325	4.03366	4.46195	4.90338	5.17829	4.66124	4.33168	4.96099	4.07952	4.63667	3.73689	4.52534	4.94994	3.47708	4.42388	4.69177	4.8439	4.46195	4.31366	4.2274	4.64483	4.83751	4.81195
AC008045.1	NA	0.453452	0.00243761		0.708383	0.587031	0.530926	0.760936	0.64631	0.785076	0.957548	0.646132	0.855584	1.62208	1.54628	1.21396	0.938758	1.35696	1.46394	1.14734	1.70042	1.06049	1.13328	1.02966	0.84865	0.953723	1.15715	0.855584	0.775415	1.20494	0.929987	1.15517	1.37065
AC008060.1	NA	0.679271	0.000389598		2.0138	2.19336	2.66276	2.06081	2.03175	2.46554	1.82244	2.77691	2.36018	3.18719	2.90829	3.36318	2.60296	2.99677	2.56369	3.10853	3.29836	3.2011	2.39536	2.80386	2.78355	2.97998	3.32685	2.36018	2.56271	3.1365	3.62329	2.69886	2.98988
AC008060.5	NA	0.0811042	0.706303		3.57281	3.41379	3.56458	3.0385	2.678	3.499	3.62755	3.63013	3.39352	3.80907	3.75975	3.31992	4.00792	3.35293	3.50869	3.46416	3.52188	3.40515	2.85331	2.73968	4.06696	4.26296	2.75302	3.39352	3.1081	3.03908	3.88505	3.5635	3.40275
AC008060.7	NA	0.281838	0.384033		4.87085	5.31003	5.09461	5.42984	5.26322	4.99022	3.88698	4.05269	5.32524	5.50227	6.31317	5.47713	3.34513	6.07336	3.86888	5.52314	5.51416	5.22988	5.70025	4.20335	4.78315	5.6062	5.35475	5.32524	5.33526	5.1857	4.66806	5.6739	5.22864
AC008060.8	NA	0.218446	0.307776		3.00646	2.71567	2.40456	2.51459	2.58308	2.48623	2.82509	2.63855	2.1534	2.62422	2.43221	2.18384	3.04677	2.67481	3.32903	2.50058	2.56422	2.60675	2.46095	3.64557	3.03159	2.6421	2.58415	2.1534	2.64418	3.05192	3.86761	2.63291	3.53128
AC008063.2	NA	0.713018	0.00147461		1.52209	1.22455	1.49498	1.30949	1.01241	1.18983	1.24507	1.7726	1.66214	1.86983	1.95778	1.39425	2.62096	2.41848	2.74033	3.00848	2.75287	1.81701	1.71932	1.90719	2.44502	1.85281	2.58336	1.66214	1.74239	1.54142	2.23837	2.15211	1.46549
AC008063.3	NA	0.346692	0.169186		2.79858	1.96947	3.00264	2.91403	2.98023	2.79243	2.20936	2.47442	2.45047	2.35871	3.45946	2.92426	3.89867	3.62874	2.64154	3.92469	2.89337	2.49298	3.11469	2.10546	2.78598	3.08637	2.83965	2.45047	3.8361	2.15311	2.95544	2.51591	3.29408
AC008067.2	NA	0.216243	0.331118		2.74602	2.46219	2.48094	3.3478	2.90479	2.90409	3.20893	3.13046	2.96401	2.81786	3.74194	2.19664	2.69033	3.38153	2.69359	3.4773	3.30061	3.65898	3.05213	3.35655	3.46891	3.38359	3.30769	2.96401	3.31793	2.98082	1.82036	3.4787	3.34478
AC008069.1	NA	0.373186	0.0133657		2.63158	2.62035	2.3663	2.41469	2.30156	2.43042	2.49345	2.6526	2.49226	3.18484	3.19444	2.44269	2.8739	2.68887	3.04244	2.51735	2.68593	2.83352	2.9057	3.27581	2.67047	3.45784	2.90747	2.49226	2.6428	2.77812	2.67981	3.15404	2.82035
AC008073.7	NA	0.78267	0.00816489		3.151	2.54418	3.46044	2.80081	3.26989	2.41057	3.59085	2.98537	3.18422	4.04178	3.10778	3.8228	5.76649	3.47065	3.59916	4.05365	4.53279	3.19023	3.57271	3.48905	4.14404	2.89792	4.34753	3.18422	4.20429	3.30848	4.53104	3.45417	3.81755
AC008073.9	NA	0.375793	0.15871		3.04317	3.16926	3.2756	3.33011	3.4514	2.87775	3.63898	2.6555	3.39024	3.73425	3.4171	2.85368	4.13446	3.18841	4.38933	3.82891	2.86806	2.99781	3.18744	3.8106	2.666	4.81947	3.64804	3.39024	4.66887	2.9535	4.00051	3.12703	3.90326
AC008074.1	NA	-1.38832	1.71606e-05		4.78797	4.46714	5.54644	4.70319	4.93008	4.56208	4.46483	4.36609	4.64753	4.35071	2.71879	3.68819	1.99057	3.22308	2.91094	3.32851	2.80501	3.80065	4.19236	3.64652	3.65546	3.085	3.23026	4.64753	2.11669	4.01286	2.72266	3.37997	3.11749
AC008074.3	NA	0.428267	0.0275404		2.60583	2.28664	2.51158	2.22012	2.27967	2.3921	2.59712	2.24736	2.49439	2.32395	2.95532	2.88367	2.75708	3.24243	2.81116	2.53833	2.70275	3.57362	2.94782	1.7868	2.88293	2.72843	2.63585	2.49439	3.59289	3.35392	2.8482	2.54029	3.04283
AC008074.4	NA	0.142207	0.485966		1.04629	0.864578	1.48573	1.56498	2.20321	1.67867	2.21819	2.19438	1.71834	1.19746	2.09647	1.78698	1.61373	1.87349	2.01336	1.94954	2.0853	1.6162	1.41016	2.24673	2.59525	1.83921	1.31563	1.71834	1.89419	1.589	1.45597	1.98671	1.83684
AC008079.10	NA	-0.177659	0.384412		2.31077	2.09345	2.92265	2.17908	2.61221	2.09089	2.0746	2.64034	1.73047	1.97839	2.21936	1.92908	2.68496	1.78933	2.41091	1.53541	2.25307	2.09636	1.78377	2.40599	2.88109	2.23114	1.76467	1.73047	1.25961	2.17275	2.54532	2.49752	2.1764
AC008079.9	NA	0.327669	0.244782		2.60361	2.75442	2.05536	2.55615	2.71252	2.06929	2.98137	3.20907	4.04215	2.1911	3.51086	3.04173	2.47948	3.41658	3.08476	2.52637	4.3078	3.43769	3.01766	3.01272	3.17281	2.61415	2.67711	4.04215	3.64462	2.9145	3.60249	2.16568	3.21299
AC008085.1	NA	0.0716975	0.769865		0.247824	0.463994	0.399563	0.451266	0.410908	0.699684	1.74614	1.91245	0.691879	0.748354	0.321604	0.703674	1.69201	0.759575	0.841421	0.65383	1.64989	0.621702	0.699684	0.721682	1.04963	1.60595	0.623573	0.691879	0.464564	0.868514	0.980899	0.678781	0.664971
AC008088.4	NA	0.346075	0.041304		4.12074	3.95354	4.26752	4.06094	3.88279	4.32222	4.16696	4.12746	4.22965	4.31424	4.88921	4.52723	4.264	4.98664	4.02029	4.8926	4.17134	4.41923	4.3781	4.02955	4.33464	4.98558	4.97698	4.22965	4.80467	4.22779	3.98381	4.69382	4.30728
AC008103.3	NA	0.0840229	0.737966		4.10492	4.02114	3.32971	3.88792	3.39092	4.03868	3.73399	3.04278	4.19629	4.17239	4.3787	3.93034	3.15514	4.21731	3.15878	3.73628	3.83196	3.8977	4.47716	2.98275	3.23033	3.48989	3.97628	4.19629	3.52801	4.27017	3.15121	4.64317	4.24845
AC008103.4	NA	0.234568	0.46784		2.96351	3.41988	3.07417	3.38719	3.58071	2.87351	3.53722	3.13054	4.66216	3.28323	4.74032	4.09748	2.88978	4.61049	2.22568	3.34251	3.53823	4.36469	4.2159	2.41095	2.86123	4.01851	3.49949	4.66216	3.68605	3.8755	3.90337	3.1708	3.35922
AC008132.15	NA	0.462024	0.19419		2.31522	2.91567	2.06652	2.61762	2.84855	1.93689	2.10126	2.37203	4.04645	2.87054	3.79229	3.48095	2.29953	3.56237	3.82274	3.17796	3.79691	3.49419	3.49751	2.35283	1.92657	3.02282	4.0811	4.04645	1.90335	2.44629	1.31258	2.61417	3.3398
AC008154.4	NA	0.348973	0.128942		2.69586	2.22745	1.90976	2.43185	2.53701	2.1302	2.97307	2.64919	2.25265	3.14266	3.12164	2.70133	2.68867	3.50921	2.89157	3.12824	3.08663	2.71652	2.84929	1.3476	2.35001	2.934	2.60023	2.25265	3.01802	2.05407	2.68732	2.81891	3.54094
AC008154.5	NA	0.334346	0.117721		3.61106	3.84157	3.22692	3.03976	2.93151	3.73205	4.37791	3.52733	3.42034	4.08568	3.95922	3.41518	3.60208	4.30622	3.9882	4.0931	3.33071	3.62158	3.68163	3.90797	4.85072	4.14576	4.03569	3.42034	4.47199	3.67322	3.6456	3.23944	3.67582
AC008163.4	NA	0.738875	0.0009187		1.92176	1.82096	1.63912	1.86877	1.72561	1.42642	2.06353	1.61105	2.01154	2.49258	2.75551	1.80391	3.10279	2.84661	2.77506	1.71387	2.18919	2.54575	2.80734	2.53842	3.78814	2.5315	2.90259	2.01154	2.01938	2.65384	2.50331	2.4321	2.11687
AC008166.1	NA	0.473072	0.218524		6.73801	6.59148	6.39011	6.94142	6.90062	6.2265	6.663	5.9149	7.08602	7.30216	8.17877	7.23722	4.3251	7.9271	5.39079	7.55633	7.76093	7.64893	7.67541	6.4145	6.68285	7.88483	7.58285	7.08602	6.93842	7.55455	5.94262	7.18184	7.30593
AC008169.1	NA	0.92979	0.00305395		2.2516	1.78722	1.6842	1.96249	1.82432	2.22561	3.13586	2.20621	1.91771	2.48483	3.47309	2.28549	3.07093	2.59437	4.44877	3.0213	3.67922	2.08775	2.72003	3.86437	3.98202	2.93938	3.5906	1.91771	3.43949	2.82959	3.51166	2.05475	2.81206
AC008268.1	NA	0.467028	0.0348248		2.56046	2.20594	2.27836	2.37454	2.16412	2.70843	1.71904	2.30292	2.39855	2.43368	3.57525	1.72967	2.62352	2.46349	3.39153	3.48368	2.90801	3.17917	2.35992	2.95742	3.53514	2.82163	2.75483	2.39855	2.36905	2.51399	2.36335	2.82607	2.68006
AC008269.2	NA	0.288391	0.23458		0.807256	0.778701	1.17281	0.796124	0.712135	0.971835	2.55972	1.11786	0.810859	0.695904	1.05948	1.48122	2.20198	1.27577	1.46502	1.09051	1.7168	1.2444	0.974334	1.06764	1.44187	1.84675	1.36417	0.810859	1.33372	1.58085	1.91173	0.649196	2.17184
AC008271.1	NA	0.0931694	0.738098		1.84422	2.22447	1.80523	1.30393	2.00253	1.49271	2.84828	1.65533	1.90891	2.94963	2.03571	0.99733	2.98777	1.1866	2.33612	1.55793	2.94013	1.34503	2.17874	1.53814	2.18746	1.63691	2.40659	1.90891	1.72322	2.20756	1.9807	2.27773	1.44922
AC008277.1	NA	-0.255427	0.43275		4.46508	3.75155	5.04446	4.61035	4.35683	4.59542	3.28419	4.77318	5.05608	3.61653	4.76657	4.39486	3.29396	5.02532	4.05787	4.4167	4.68451	4.86348	4.42383	3.8613	4.59199	4.71203	3.69577	5.05608	3.12186	4.44443	2.26963	3.89392	4.45001
AC008278.3	NA	0.827951	1.40196e-05		3.24839	3.62854	3.17828	3.58915	3.57964	2.97635	3.54115	3.80022	3.71621	4.7138	4.32251	3.95594	4.72438	4.39397	3.9486	4.61883	4.03292	4.0557	4.36262	4.76879	4.53765	4.47266	3.79147	3.71621	4.58362	3.91878	4.61163	4.37778	4.11323
AC008281.1	NA	0.414596	0.0713086		3.38979	3.30987	2.96436	3.33959	3.31322	2.70006	3.09281	3.48133	3.12881	3.58409	4.47501	3.27557	2.153	3.55012	3.10642	3.51377	4.37542	3.34728	4.1179	3.73548	3.66126	3.45661	3.98278	3.12881	3.15778	4.00084	3.89575	3.8504	3.74552
AC008391.1	NA	0.326939	0.00751086		10.54	10.5787	10.4049	10.6408	10.4441	10.669	10.7711	10.7761	10.8191	10.9778	11.0042	10.9227	10.8787	10.9752	10.4492	11.05	10.932	10.8577	10.9972	10.9545	11.0819	11.1844	11.0653	10.8191	11.0953	10.8479	11.0949	10.8868	11.006
AC008410.1	NA	0.858843	0.0392867		3.48646	3.70557	3.47733	3.47028	3.22835	4.02854	1.58778	2.77619	4.18502	4.31398	4.8802	4.48021	3.09612	4.60706	1.85531	4.50095	5.47804	4.89962	4.884	3.13177	2.81573	4.58052	5.58426	4.18502	3.74855	4.77004	4.02123	3.65946	4.23041
AC008440.10	NA	-2.26702	0.000130261		7.81131	7.68781	7.73769	8.64152	8.11536	6.83237	7.92563	7.67968	8.30404	6.14106	4.30917	7.20968	3.71998	4.7189	4.14164	4.53387	4.81492	7.02147	6.61442	4.76882	4.14478	4.91449	5.61614	8.30404	5.73873	6.85153	3.84474	7.88231	6.55866
AC008440.5	NA	-1.62863	0.000273199		4.3828	4.34013	4.71155	4.88348	4.15004	3.51156	4.36426	4.38669	5.39985	2.23041	2.46749	4.33836	2.80753	2.59573	3.25743	2.07051	1.62247	3.63054	3.54959	1.50957	2.33624	2.29667	2.59195	5.39985	1.16127	3.31383	2.11061	3.68843	3.62748
AC008449.1	NA	0.606464	0.0381789		6.29134	6.47956	6.10124	6.69423	6.50033	6.21069	5.70926	6.12694	6.71444	7.15187	7.65509	7.01647	5.37455	7.53846	5.66676	7.66922	7.51328	7.28585	7.29767	6.26841	5.91915	7.30113	7.32558	6.71444	7.13766	7.14801	6.08736	7.18805	7.15481
AC008464.1	NA	0.692564	0.0062552		2.20712	2.06121	2.2995	2.53823	2.01608	2.20547	2.10691	2.46683	2.23247	2.28455	2.66076	2.57148	3.3237	3.02129	1.77827	3.69213	3.80696	2.27668	2.95772	2.91826	2.16792	3.02234	3.78589	2.23247	2.92524	2.95961	3.38396	3.23023	3.59362
AC008514.1	NA	0.752448	0.00275166		6.76495	6.85206	6.25891	7.05471	6.71516	6.25494	5.9197	6.85255	7.27573	7.55972	8.28964	7.24757	6.25193	8.15404	6.76785	7.51254	7.70071	7.96867	7.80873	7.06185	6.82645	7.79667	7.1865	7.27573	7.79955	7.37895	6.76161	7.479	7.44063
AC008521.1	NA	0.364973	0.13517		0.828246	1.3758	0.914282	1.03822	1.35238	1.1846	1.47283	1.15716	1.07085	1.66657	1.27399	1.48533	1.48143	0.89583	2.18784	1.40414	2.22864	1.50661	1.26097	0.880469	1.93973	0.796168	1.06187	1.07085	1.74536	1.03618	3.13431	1.97827	1.36348
AC008536.1	NA	0.448972	0.0191347		9.35623	9.4005	8.94111	9.44679	9.27181	9.37836	9.33462	9.56653	9.57504	9.93833	10.0285	9.80637	9.45723	9.98589	8.25578	10.1272	10.1593	9.8373	9.91115	9.91043	10.0021	10.1029	9.91554	9.57504	9.95918	9.87177	9.81048	9.78366	9.81007
AC008547.1	NA	0.361927	0.00172677		10.8134	10.7786	10.5465	10.7595	10.6561	10.8596	10.9471	10.9136	10.9498	11.1354	11.1797	11.0255	11.1502	11.2992	10.9914	11.2461	11.1165	11.1289	11.182	11.2745	11.2969	11.3495	11.1956	10.9498	11.293	11.0243	11.2155	11.1056	11.1328
AC008562.1	NA	0.815921	0.000125094		3.05597	2.6328	3.23801	3.05887	3.2816	3.25909	3.38175	3.09788	3.31359	3.97772	3.92899	4.04369	4.39663	3.71303	5.31962	4.00123	3.89158	3.82213	3.97261	4.33703	3.46258	3.80982	4.2002	3.31359	3.50888	3.56622	4.20985	4.13009	3.6453
AC008581.1	NA	0.350521	0.192436		1.12701	0.861681	1.30352	1.22803	0.957152	1.12071	2.23437	1.26062	0.956622	1.17226	1.32748	0.982516	1.65989	1.03031	3.13743	1.74668	1.42013	0.980669	1.25387	2.81569	1.79828	2.07537	1.69579	0.956622	2.02369	1.51717	1.84823	0.989905	1.13339
AC008592.4	NA	0.0832184	0.689096		3.32427	4.13247	3.58896	3.54929	3.59676	3.55629	2.45737	3.57927	3.69704	3.9833	3.86819	3.83822	3.39085	3.82979	2.86664	3.4935	3.76787	3.16691	3.56969	3.17537	3.42785	3.93685	4.2867	3.69704	3.4465	3.79441	3.02314	3.62734	3.43358
AC008592.5	NA	0.284061	0.152767		1.59608	1.72013	1.98051	1.72781	2.00889	1.85515	2.49226	1.617	1.94163	2.58453	2.03173	1.45694	1.56266	2.08785	2.58908	1.96582	2.26755	1.97332	2.12487	2.9152	3.17328	2.24872	1.76061	1.94163	1.9267	1.97025	2.05867	2.37752	2.30752
AC008592.7	NA	0.436958	0.0602992		2.63179	2.24259	2.08982	2.62243	1.84899	2.29396	2.65024	2.79177	2.50167	2.48154	3.12825	3.36056	2.74788	3.18166	2.07483	2.37756	2.78094	3.05687	3.01721	2.23614	2.35306	3.18684	3.73421	2.50167	3.3792	2.47092	2.07306	3.71449	3.04505
AC008598.1	NA	0.498587	0.00110428		6.00176	6.35753	5.83131	6.16472	6.06149	6.14122	6.34134	6.32355	5.93405	6.84951	6.62271	6.35941	6.89718	6.929	6.51408	6.91083	6.30705	6.42191	6.39031	6.72314	6.7093	6.77362	6.7518	5.93405	6.82804	6.3702	6.77716	6.6304	6.8431
AC008623.1	NA	0.150016	0.620595		2.68357	2.10356	2.79292	3.46609	2.92233	2.54946	2.75484	2.56778	1.60954	2.15383	3.69164	2.62534	2.07039	2.63881	1.8836	3.37374	3.2717	3.33627	2.84724	2.48197	2.14411	3.606	2.87052	1.60954	2.80759	4.02554	2.82424	2.5061	2.34343
AC008625.1	NA	0.197506	0.283801		0.893145	0.883087	1.12539	1.01627	1.85915	1.26812	1.69117	1.24143	1.44228	1.86668	1.21713	1.36894	1.09275	1.50631	1.18658	1.35168	2.12793	1.35618	1.31852	1.11686	1.77629	1.20116	2.38715	1.44228	1.57247	1.27563	1.63836	1.37893	1.14617
AC008641.1	NA	0.0953258	0.78395		0.584303	0.556496	0.980906	0.831532	1.3796	0.868901	1.12677	1.38253	0.970825	0.917571	0.300277	0.691879	1.60411	0.811689	0.899445	2.69642	0.486658	0.57707	0.75352	0.962957	1.21885	0.640777	0.671674	0.970825	0.662076	1.18439	3.64738	0.571205	0.930752
AC008671.1	NA	0.0265865	0.886763		1.01386	0.89218	0.999828	0.940847	1.04996	1.0926	1.79104	1.60674	0.938133	0.772348	1.13412	1.10573	1.31152	1.00863	1.97515	1.10835	1.02561	0.936351	0.859981	1.11067	1.43523	1.078	1.08792	0.938133	1.40064	1.10726	1.87105	1.22678	0.983137
AC008674.1	NA	0.164251	0.466109		3.92981	4.06524	4.10766	3.7296	3.56069	4.18325	3.22108	3.55979	3.32195	3.24251	4.03631	4.2847	3.36857	4.37305	3.97835	4.36641	4.22477	3.54743	3.20725	4.30495	3.43167	4.01503	3.65884	3.32195	3.60392	3.88169	4.96203	3.9634	4.35458
AC008686.1	NA	0.397189	0.0105164		9.40974	9.50177	9.34017	9.61199	9.36616	9.70018	9.1637	9.66435	9.6225	9.90704	9.68776	10.1003	9.26166	10.1483	9.25628	10.0557	9.90909	9.81418	10.0187	9.96153	9.51139	10.2014	10.0658	9.6225	9.96893	10.0497	10.0611	9.87312	10.2038
AC008691.1	NA	0.298879	0.0665562		1.97119	1.64713	1.55138	1.63976	1.15208	1.10654	1.49984	1.45897	1.66114	1.56686	1.68791	2.28993	2.18845	1.69275	1.99363	1.95025	1.52279	1.57489	1.64117	1.80645	1.65153	1.66996	2.13695	1.66114	1.88101	2.34919	2.0766	1.86939	1.18458
AC008694.3	NA	0.397557	0.130011		2.87914	2.63099	2.40776	2.67548	2.33524	2.79417	3.39056	2.8169	2.64339	2.54954	2.76937	2.5415	3.02789	3.22505	4.32002	2.207	3.96796	2.6388	3.25033	4.02516	2.64319	3.2889	3.45917	2.64339	3.53745	2.27363	3.89285	3.25683	3.0412
AC008697.1	NA	0.0795363	0.724565		2.35	1.89799	2.17928	2.24814	2.28344	1.65883	3.32075	2.72003	2.30044	2.19358	2.25032	2.12498	3.28405	2.42909	3.05323	2.35772	1.9225	2.19001	1.96848	2.22436	2.36857	2.65115	3.05744	2.30044	2.71986	2.50202	1.93524	1.95115	2.68185
AC008703.2	NA	0.445448	0.01368		2.63538	2.34195	2.4029	2.954	2.19697	2.31284	2.45564	2.51767	2.66943	3.01053	2.46672	2.57548	3.33318	2.94777	3.08162	2.84313	3.73557	2.64216	2.3821	2.64112	3.43998	2.74486	3.11524	2.66943	3.4315	2.79213	3.07549	3.17274	2.77881
AC008740.1	NA	0.164493	0.123804		11.7943	11.8353	11.742	11.8019	11.7598	11.8331	11.8817	11.8594	11.8098	12.0059	11.9661	11.877	11.8772	12.0191	11.7441	12.1559	11.9194	11.9849	12.0579	11.9335	12.0897	12.1386	11.973	11.8098	12.103	11.8261	12.0822	11.9794	12.0079
AC008746.12	NA	-0.351934	0.119626		3.89227	4.25337	4.25037	4.44453	4.36501	3.85675	4.91825	4.2751	3.96262	3.66163	3.79136	3.87819	3.61326	3.49337	2.50822	4.38904	4.37206	3.62733	4.0455	4.56742	3.88793	3.63669	3.92904	3.96262	4.58999	3.40325	4.5174	4.21261	3.80387
AC008746.3	NA	0.402561	0.233691		2.92955	3.21718	2.82812	3.05388	3.76038	3.37663	3.62463	3.28001	2.80269	3.91655	3.4393	3.32786	3.48042	3.20188	4.75713	3.94397	2.72112	2.68697	2.52517	4.90631	5.2873	4.28245	3.12965	2.80269	4.21424	2.86623	4.52344	3.02573	3.17517
AC008752.1	NA	0.282733	0.489202		6.47129	6.45103	6.19039	6.85443	6.18115	6.07355	5.34074	6.56888	6.83703	6.66905	8.03787	6.85656	5.23792	7.77241	3.64943	6.73328	7.20609	7.26443	7.3636	5.27039	6.71566	7.11629	6.93645	6.83703	6.17067	6.78839	6.10691	6.67159	6.84728
AC008753.1	NA	0.695232	0.00426604		6.75291	6.78605	6.19334	7.06336	6.5925	6.13647	6.88445	6.80715	7.24722	7.63602	8.27259	7.22926	6.66879	8.11576	6.10954	7.49524	7.56371	8.00808	7.73846	7.03416	7.21502	7.93719	7.14395	7.24722	7.83461	7.2069	7.09741	7.43712	7.27686
AC008753.4	NA	-0.268635	0.273123		3.17006	3.63288	3.79944	3.57503	3.2927	3.65713	3.8167	3.20445	4.30407	3.8698	3.07153	2.39171	2.12872	3.3889	3.17728	3.41033	3.67679	3.33051	3.80068	3.6327	2.965	3.72542	4.16617	4.30407	2.9115	3.22964	2.78238	3.42465	3.35609
AC008753.6	NA	0.330668	0.253163		2.55202	3.14311	2.5337	2.75991	3.21997	2.83576	3.45695	3.12877	2.64257	3.28271	2.74158	2.91574	4.60297	2.71373	3.91415	3.18462	2.0485	2.74151	2.97061	4.41459	3.16258	3.37249	3.18288	2.64257	4.61117	2.93194	3.66075	3.10217	2.80001
AC008756.1	NA	0.305232	0.102608		1.13807	1.24756	1.06868	1.0403	1.22019	1.01584	1.09131	1.41223	1.73287	1.81867	1.39789	1.15428	2.19053	2.25081	0.839174	1.47169	1.83367	1.4362	1.85806	1.05792	0.910324	1.69447	1.8605	1.73287	1.5032	1.16542	1.58231	1.43666	1.28125
AC008759.1	NA	0.135648	0.196296		12.0129	12.0994	12.0446	12.208	12.1899	12.04	12.2728	12.1582	12.2137	12.2151	12.4155	12.2477	12.2582	12.2125	12.0722	12.3992	12.4766	12.2566	12.2648	12.2832	12.2349	12.2262	12.3183	12.2137	12.255	12.2535	12.2427	12.338	12.2836
AC008780.1	NA	0.0927729	0.744336		1.64237	0.978572	1.38287	1.32732	1.62497	1.47744	3.73988	1.67662	1.87919	2.2349	1.31676	1.68263	2.3714	2.34547	1.43698	1.35547	1.99741	1.78557	2.43754	1.526	2.31235	1.27397	1.94649	1.87919	1.36806	2.21802	1.36458	1.68659	2.26992
AC008781.7	NA	-0.00924416	0.966842		3.46083	3.81455	3.96931	3.49074	3.68463	4.04432	4.18674	3.95616	3.77143	4.06332	3.63221	3.71099	4.11115	3.89092	4.57334	3.55375	3.97148	3.58744	3.70039	4.55828	2.77802	3.20992	4.3057	3.77143	3.7686	3.53461	3.82081	3.8022	3.86766
AC008798.1	NA	0.29203	0.0203532		8.88645	8.81359	8.80329	8.82822	8.83056	8.65939	9.23312	8.91953	8.8586	9.21398	9.07537	8.96452	9.24574	9.18883	9.09106	9.31315	8.78438	9.01089	9.10383	9.37584	9.44768	9.35965	9.19858	8.8586	9.31539	9.05582	9.31598	9.15299	9.17445
AC008810.1	NA	0.314846	0.266798		7.18257	7.08948	6.98838	7.2183	7.36336	6.48183	6.72651	7.32466	7.73485	7.90638	8.36666	7.10392	6.27973	7.91815	5.52363	7.81499	7.42232	7.96375	7.71935	6.84356	7.31002	7.85759	7.28912	7.73485	7.6591	7.42757	7.25514	8.12618	7.24146
AC008834.1	NA	0.105559	0.6588		2.27726	2.06074	2.09558	1.31073	2.0894	1.80396	2.74685	2.90296	2.34609	1.90397	2.37436	2.17524	2.27867	3.01552	2.30542	2.69403	2.05905	1.82132	2.48672	2.84408	2.68884	1.7893	2.66295	2.34609	1.42306	1.73369	3.08413	2.09796	1.95693
AC008836.1	NA	0.172728	0.536065		3.81879	3.90721	3.63648	4.1391	4.13256	4.05051	3.96714	3.63976	4.3478	4.25007	4.93857	4.39259	3.33368	4.51636	2.12109	4.34968	5.00707	4.54592	4.49667	3.19378	3.60886	4.24904	4.37176	4.3478	4.21637	4.39422	4.02991	4.00956	4.28009
AC008865.1	NA	-0.00622309	0.988472		3.63481	3.33049	4.1825	4.04894	3.61462	3.57301	1.78733	2.51272	4.07002	4.20169	3.33339	3.84817	3.63696	4.13192	0.887168	3.05714	3.95432	4.51356	3.92834	3.38401	1.95962	3.70108	2.82375	4.07002	2.80651	4.04747	3.70895	3.37735	2.84735
AC008869.1	NA	0.610483	0.000105415		10.7217	10.8079	10.506	10.8046	10.6925	10.8126	9.80463	10.7637	10.9309	11.2548	11.2525	11.0876	11.1918	11.3155	10.7389	11.5406	11.2844	11.1576	11.259	11.3491	11.4669	11.4656	11.3462	10.9309	11.4351	11.1543	11.4697	11.1838	11.313
AC008869.2	NA	0.261492	0.123558		0.521338	0.749295	0.6281	0.794084	0.509176	0.607862	0.928517	1.02098	0.64189	0.918915	0.477346	0.828773	1.65185	0.800959	0.879357	0.680024	1.78298	0.5897	0.894083	0.992947	0.832887	1.2633	1.26436	0.64189	1.10715	0.511132	1.19409	1.04402	1.09906
AC008906.1	NA	1.028	0.000200745		5.8894	5.84597	5.59277	5.72846	5.65737	5.9979	6.13589	5.74642	5.6751	6.43115	6.36036	6.33722	8.1098	6.47312	8.20419	6.89666	6.93485	6.40115	6.49487	7.216	7.43025	7.04373	6.92697	5.6751	7.09899	6.27709	7.24844	6.2308	6.92314
AC008914.1	NA	0.204401	0.20756		11.9265	11.9535	11.8323	11.9381	11.8384	11.725	10.6427	11.6403	12.1057	11.9922	12.1415	11.8314	11.7121	12.1506	11.3425	11.9833	11.9997	12.0797	12.0488	11.777	11.8218	12.1293	12.1092	12.1057	12.0571	11.8606	11.817	11.8675	11.9334
AC008937.2	NA	-0.106511	0.65477		2.24036	2.05683	2.56005	2.59002	1.7245	2.18664	2.59136	1.94797	2.99452	1.6933	1.81094	1.61957	2.89557	1.44033	2.47603	2.2867	1.63624	2.03766	1.7313	2.63254	2.7555	2.39731	2.17592	2.99452	2.84455	2.24329	2.69648	1.93323	1.99607
AC008937.3	NA	0.173141	0.275032		2.35816	2.31771	2.43967	2.39118	2.19911	2.39105	2.35984	2.85733	2.1855	2.16352	2.67108	2.32054	2.44917	2.09741	3.23401	2.50642	3.00693	2.55864	2.77241	2.94554	2.48437	2.86879	2.49572	2.1855	2.54238	2.68999	2.69103	2.29838	2.25777
AC008938.1	NA	0.494539	0.00454152		9.63774	9.70404	9.48628	9.67482	9.67115	9.80978	9.42499	9.88423	9.96408	10.2562	10.3358	10.2201	9.50698	10.4655	9.05684	10.3621	10.3796	10.2066	10.279	10.061	10.3766	10.5281	10.2799	9.96408	10.456	10.3419	10.207	10.2503	10.2619
AC008940.1	NA	0.409518	0.092393		1.68308	1.18144	1.68627	1.31426	1.64939	1.4257	1.26355	2.27198	1.3562	2.11436	1.70797	1.32547	1.83557	1.51001	3.02063	1.66183	1.81558	1.25982	1.48073	2.16096	2.14676	2.20943	1.45227	1.3562	2.81078	1.9746	3.0083	1.66288	2.41372
AC008967.1	NA	0.655057	0.0199314		3.30625	3.20588	3.02789	3.1464	2.96668	3.56289	2.78123	2.8934	3.47468	4.33163	4.12418	3.74562	3.05273	3.89724	2.59244	3.60582	5.25546	4.1158	4.15537	2.9308	2.96451	3.69403	4.38453	3.47468	3.993	4.70138	3.08652	4.02762	4.00175
AC008982.2	NA	0.297762	0.0350646		6.1584	6.43208	6.33604	6.33955	6.19097	6.30232	6.31323	6.37886	6.16731	6.64958	6.69077	6.31452	6.84082	6.57059	5.86863	6.47495	6.93961	6.60672	6.64348	6.87403	6.69004	6.71045	6.7921	6.16731	6.32951	6.57005	6.70127	6.65705	6.68318
AC008985.1	NA	0.16746	0.405334		2.09557	2.53721	2.22147	2.24647	1.94168	2.02844	2.62961	2.54009	2.44729	2.8284	2.05344	2.84495	2.61694	2.49658	3.01432	2.15056	3.4867	1.88186	2.18412	1.98049	2.36453	2.44729	2.71364	2.44729	2.62271	2.06551	2.82423	1.74543	2.55313
AC008991.1	NA	0.359569	0.0357796		3.13009	3.72485	2.95611	3.40806	3.12571	3.41484	3.22415	3.65327	3.33433	3.17444	3.89394	3.69676	3.60282	3.957	3.81766	3.96749	3.91255	3.3755	3.79078	3.99984	4.21987	3.31896	3.49825	3.33433	3.35404	3.43272	4.34774	3.4387	3.66115
AC008992.1	NA	0.584428	0.0323215		3.04546	3.38278	2.61201	2.89129	2.60553	2.5179	3.42244	2.86495	3.15491	2.96593	3.4263	2.88793	4.88818	4.2565	3.42665	3.93983	3.24638	2.81906	3.78011	4.51333	3.94833	2.92862	3.22023	3.15491	4.05183	2.67567	4.13168	3.15627	3.15367
AC008993.2	NA	-0.0548488	0.886715		5.55856	5.55972	5.37764	5.44619	5.34901	5.27881	5.81645	5.4045	6.09089	5.24484	6.55405	5.60708	3.72763	6.08524	3.22121	5.30738	6.31506	6.61695	6.20649	4.96815	4.94823	6.23918	5.57152	6.09089	5.5215	5.65472	4.85173	5.85032	5.16922
AC009005.2	NA	0.46783	0.0877485		3.49814	3.38076	3.46545	2.84108	4.02074	3.62456	3.96782	3.98225	3.9001	3.24839	3.79942	4.14788	4.92848	3.65109	5.40657	3.60112	3.83489	3.36701	3.4917	4.67347	5.129	4.25218	4.23025	3.9001	4.76024	3.44523	4.14073	3.61186	4.36122
AC009009.1	NA	0.195528	0.525869		5.75107	6.01306	6.07326	5.93837	5.73513	5.81307	5.13813	5.45037	6.07942	5.92427	6.91839	6.01327	4.1705	6.76223	4.39614	6.13008	6.46751	6.61665	6.17054	5.51536	5.97369	6.11953	6.28136	6.07942	5.51548	6.67406	5.19203	6.02738	6.50012
AC009022.1	NA	0.108071	0.73725		7.95144	7.97161	7.51147	8.04642	7.93841	7.32952	7.45653	7.93956	8.45919	8.35351	8.92884	7.92089	6.48795	8.43199	5.8437	8.32382	8.04469	8.58909	8.38932	7.24354	7.72848	8.31764	7.94221	8.45919	8.12099	8.01105	7.69851	8.3844	7.83971
AC009035.1	NA	0.814324	0.0203741		4.32787	4.13222	4.08052	4.28477	4.05345	4.90246	2.68267	4.24609	5.03491	5.27705	5.67996	5.201	4.07517	5.32381	3.21233	5.10684	6.26635	5.47891	5.07426	3.72445	4.28522	5.02701	6.21623	5.03491	4.45976	5.36152	5.04934	5.04808	5.26195
AC009060.1	NA	-2.52941	3.77052e-05		7.50667	7.3898	7.72434	7.56401	7.48768	7.61717	6.1967	7.06726	7.78591	4.60946	5.14367	6.42407	2.98501	5.21463	2.12163	3.9711	5.50891	6.64582	6.07734	3.21647	3.04914	5.14206	5.09098	7.78591	3.48336	6.20537	3.9744	5.26253	4.92113
AC009060.2	NA	0.161121	0.594779		9.57363	9.71725	9.66352	9.98913	9.81487	9.438	9.33339	9.8066	10.2182	10.0407	10.6681	10.0109	8.4189	10.3112	7.8373	10.6106	10.1237	10.4009	10.324	9.10347	9.80479	10.0701	9.80318	10.2182	9.81203	10.0474	9.66644	10.5178	9.99841
AC009065.2	NA	0.147028	0.387098		0.567603	0.836125	1.00502	0.540289	0.815926	1.08399	0.962207	1.30557	0.681359	0.963157	0.985794	1.05074	1.02907	0.816335	1.07932	0.576586	1.79031	0.768973	0.76583	1.33408	1.12702	0.767058	0.868019	0.681359	1.06437	1.38315	1.69105	0.743136	0.784313
AC009065.3	NA	-0.0478571	0.828571		5.86113	6.21161	5.69775	5.82113	5.82504	5.83101	6.96393	6.4028	5.52412	6.19861	6.05624	6.37067	5.08037	6.09313	6.21077	6.3852	5.47535	5.93115	5.91544	5.67822	5.30806	5.84449	6.10369	5.52412	5.9541	6.22909	6.20739	6.40815	6.37644
AC009065.4	NA	-0.650664	0.0170685		4.30446	4.58806	5.04237	5.37617	4.97051	4.86232	3.64998	4.97947	4.24687	4.23637	4.29707	4.5227	2.55234	3.76207	2.86172	3.74142	3.83822	3.74956	4.7704	4.35246	4.3669	4.35051	4.16037	4.24687	4.14009	3.93993	3.53669	4.24447	4.69481
AC009080.1	NA	0.363251	0.0329511		0.979408	1.27744	0.66284	1.12174	0.865905	0.973923	1.7547	1.29491	1.36585	1.81281	1.30376	1.83464	1.90587	1.42473	0.703959	1.58325	1.2754	1.46589	1.27543	1.85029	1.42685	1.75135	1.92106	1.36585	1.29263	1.49682	1.54801	1.34244	1.56558
AC009081.1	NA	0.479816	0.00250542		1.73066	1.83265	1.78472	1.81071	1.70374	2.01596	1.85282	1.89319	2.40078	2.05397	3.14107	2.29469	2.1198	2.54725	2.23651	2.08759	2.31778	2.34024	2.21317	2.12062	2.20815	2.65122	2.34423	2.40078	2.41106	2.82524	2.587	2.03679	2.49299
AC009095.4	NA	0.0880065	0.687204		2.93814	2.72167	3.00322	3.33188	2.69923	3.00548	3.10228	3.32212	3.08377	2.62352	3.51443	2.7331	2.2582	3.19679	2.61957	2.91607	2.78419	3.32909	3.10309	3.77765	3.90386	3.77655	3.61808	3.08377	2.55674	2.84799	3.16419	3.53002	2.88495
AC009108.1	NA	0.134196	0.225195		7.88673	8.13645	8.14627	8.17565	8.02068	8.024	8.17545	8.20125	8.21628	8.18901	8.16407	8.2957	8.29832	8.23201	8.29196	8.02712	8.32074	8.1958	8.19997	8.13314	8.119	8.38303	8.22639	8.21628	8.44047	8.22288	8.55077	8.23936	8.12182
AC009108.2	NA	0.448865	0.0992581		4.78088	4.56174	4.48778	4.41797	4.66053	4.72981	5.88654	4.85526	3.95521	4.5159	4.63802	4.76646	6.08235	4.49383	6.05979	5.0656	5.54198	4.65693	4.69884	5.54322	5.79631	5.63887	5.29617	3.95521	5.716	4.89537	5.15451	5.33314	5.20819
AC009110.1	NA	0.127657	0.596966		1.93001	2.04981	1.28124	1.97375	1.44239	1.81819	2.25435	1.63438	2.02076	2.03157	1.71708	0.943265	0.998139	1.79531	1.92404	1.48344	2.03488	2.95426	2.45296	2.22604	2.02824	1.23878	2.08791	2.02076	2.56558	2.23499	2.47198	2.29975	1.49943
AC009120.10	NA	0.352688	0.080718		1.87139	1.74598	1.40625	1.86175	1.6878	2.12468	1.37961	2.21065	2.06212	2.52767	2.0705	1.55576	2.59923	2.65746	1.64254	2.72489	2.29322	2.0259	1.87886	2.08898	2.52321	2.57802	2.30059	2.06212	2.42139	2.20013	1.27988	2.44478	1.5125
AC009120.11	NA	0.273588	0.18239		1.80795	1.72725	1.70341	1.78027	1.30741	1.27497	2.42395	1.03402	1.79021	2.54934	1.89508	2.22507	2.14223	2.53194	1.64803	1.9702	1.24832	1.67998	1.72651	2.52985	1.60273	1.56246	1.62385	1.79021	1.4886	2.51388	1.70437	2.25489	1.78293
AC009120.4	NA	0.847033	0.0013944		3.55783	3.86341	3.28986	3.35861	3.80389	3.51489	2.97915	3.72364	3.43033	4.06266	4.79133	3.76823	4.68553	4.09214	5.29405	4.52656	4.46234	3.95872	3.26487	5.18219	4.13626	5.10203	4.24464	3.43033	5.27172	3.88337	4.42565	3.8405	4.56554
AC009120.5	NA	-0.280455	0.2016		2.49666	2.67386	2.95001	3.28554	3.1641	3.21667	3.13035	3.15726	2.32245	3.20681	2.91779	2.41725	2.03882	2.20323	2.75551	2.62515	3.42847	2.85931	2.65516	2.89245	3.1222	2.83794	2.47727	2.32245	2.64547	1.66598	1.89937	2.78822	3.29181
AC009120.6	NA	-1.07214	0.000963272		4.40304	4.47215	4.75593	3.90312	4.81334	4.1446	3.54916	3.70645	4.91094	3.28281	3.04761	2.43528	2.87615	2.79476	3.17485	2.2697	3.15331	3.53422	3.4808	3.75897	4.55732	1.98075	2.94869	4.91094	3.82068	2.76831	2.97745	3.65068	3.04228
AC009120.9	NA	0.497842	0.0229138		2.32241	1.48578	2.14177	1.77902	1.59532	2.19248	1.76829	1.59277	2.59241	2.06314	2.88728	2.13451	2.62382	2.87944	2.22106	2.49817	1.8567	2.22756	2.01757	1.72144	1.94273	2.98502	3.38339	2.59241	2.26979	2.93105	2.74535	2.3504	2.44877
AC009121.1	NA	0.269055	0.167309		6.35651	6.29974	6.28515	6.21258	6.14107	6.04699	5.73264	6.3283	6.2595	6.6951	6.68619	6.53014	5.58352	6.79282	5.59446	7.10861	6.55002	6.64296	6.8617	5.85167	6.19436	6.49	6.7711	6.2595	6.2625	6.63666	6.01495	6.83006	6.71916
AC009121.2	NA	-0.297286	0.25783		5.97131	6.33267	6.43853	5.91115	6.06249	6.22185	7.29537	6.51463	5.62686	5.79149	5.05522	6.19198	6.19602	5.43698	7.58528	5.2453	5.87424	5.47512	5.96024	6.19751	6.3859	5.553	6.28859	5.62686	5.79693	5.81668	6.55758	5.81141	6.48545
AC009127.1	NA	0.557011	0.00365979		3.9387	3.8881	3.79873	4.28769	4.05532	3.86819	3.72255	4.17743	4.14856	4.55435	4.90781	4.42143	3.92284	4.8364	3.97041	5.03627	5.20915	4.4246	4.52716	3.71041	4.786	4.84858	4.80489	4.14856	4.60631	4.79513	4.20146	4.76799	4.40558
AC009133.12	NA	0.268148	0.232752		4.6458	4.58271	4.59541	4.47992	4.79281	4.65309	4.62993	5.00378	4.32643	5.30982	3.99829	4.85727	5.65012	4.60195	5.29132	5.0493	4.38607	4.28433	4.67126	5.9361	4.42983	4.93317	4.82849	4.32643	5.6363	4.6483	5.35529	4.68393	5.17398
AC009133.15	NA	-0.718572	0.0167145		5.25102	5.53696	5.43966	4.94164	5.24933	5.7743	6.13878	5.56248	4.44529	4.8118	2.90835	5.29214	4.68005	4.29191	5.47492	4.41598	4.10436	4.40526	4.72618	5.6251	5.5993	3.89583	4.1724	4.44529	4.48586	4.6895	5.25198	5.2481	4.52526
AC009133.17	NA	0.246938	0.163251		5.07996	5.36569	5.49879	5.29694	5.15448	5.27888	4.27455	5.2397	4.99458	4.80057	5.27275	5.16626	5.84091	5.41478	6.05425	5.67787	5.46754	5.41352	5.34967	5.87587	5.00549	5.29121	5.45336	4.99458	5.35931	5.29773	5.0322	5.4784	5.32264
AC009133.21	NA	-0.0742352	0.760772		3.38799	3.22393	3.29907	3.31796	3.36858	3.13394	2.32091	2.92977	3.15178	2.50817	2.68349	3.36465	3.86002	3.30601	3.07517	2.84529	2.98998	3.04701	3.00733	2.63566	1.78027	3.92007	3.78114	3.15178	2.8494	2.94506	2.68681	3.09506	3.50277
AC009134.1	NA	0.139545	0.393501		3.0633	3.63236	3.23278	3.47937	3.3321	3.01891	3.53675	3.76981	3.69047	3.7888	3.74179	3.21737	4.02431	3.9219	3.28653	4.01653	3.437	3.30707	2.97208	3.369	3.51201	3.22959	3.52661	3.69047	3.70193	3.23845	3.75469	3.73945	3.66166
AC009158.1	NA	0.412512	0.122093		1.57673	1.76822	1.0553	2.27792	1.17779	1.82663	2.89438	2.60733	2.01465	2.32616	2.50354	1.89573	2.43843	2.4484	3.27147	3.08775	1.57016	1.98367	2.02906	1.83378	2.57574	2.62682	2.42653	2.01465	2.34247	3.32939	1.33945	2.19636	2.23057
AC009159.1	NA	0.485072	0.00889722		0.674831	1.02595	0.70268	1.00572	0.874908	0.86533	1.06496	0.851757	1.27954	1.43129	1.2602	1.03718	0.767098	1.34645	0.755234	1.57703	2.11684	1.55426	1.48897	0.880472	1.38003	1.64749	2.19158	1.27954	1.39945	1.70921	1.25079	1.44941	1.72486
AC009166.5	NA	0.0426074	0.904062		3.96514	4.31477	3.86084	3.58978	4.0377	3.85197	5.56564	4.5491	3.65499	4.41994	3.65032	3.42572	4.8781	3.99485	5.12314	4.2143	3.79093	3.64715	3.41728	5.54462	5.2478	4.86463	3.32534	3.65499	5.03275	4.2287	3.86842	4.2391	3.37281
AC009166.7	NA	0.394357	0.0528896		2.45747	3.01978	2.58117	2.742	2.77793	2.7786	2.62974	2.80919	2.6828	3.2679	3.1944	3.26371	3.50227	3.91137	3.06398	2.85351	3.61619	2.89838	3.23979	2.25193	3.75224	3.02278	2.83984	2.6828	3.64236	3.19142	2.57659	2.30577	3.20694
AC009196.1	NA	0.318864	0.234148		3.55614	3.62819	3.06403	3.40814	3.62142	3.27606	4.27905	3.6398	3.57108	4.17684	3.65987	3.16686	4.7587	3.29935	4.80019	3.71201	3.67537	3.15412	3.15546	4.63195	5.21289	4.10559	4.07254	3.57108	4.27089	3.37949	4.07037	3.45409	3.2583
AC009227.3	NA	0.255473	0.126557		0.84782	1.02557	0.475838	1.03622	0.677485	0.62521	0.803357	1.03179	1.04488	0.684959	0.930262	0.90393	1.32456	0.937533	1.01873	0.75802	2.02344	1.28974	1.44446	0.811163	1.00516	1.03573	1.30752	1.04488	1.06346	1.06661	1.61394	0.978753	0.684774
AC009228.1	NA	0.167634	0.439198		2.77339	3.08688	2.95018	2.48478	2.82868	3.4671	1.72844	2.94981	2.77965	2.66339	3.06744	2.73454	2.86485	2.65044	3.38034	4.0006	2.49535	3.00462	3.14549	3.54232	3.11191	2.98539	2.61552	2.77965	3.1535	2.43737	3.2196	2.66619	2.49841
AC009229.5	NA	0.0535362	0.830666		1.57738	1.87504	2.13588	1.71138	1.58911	1.45199	2.84091	2.46071	2.01571	3.01813	2.37093	1.43562	2.29399	2.3626	1.17697	1.77582	1.54316	1.5302	1.96814	2.22271	1.3905	2.04634	2.2338	2.01571	2.2013	2.39377	2.74101	1.90196	1.68831
AC009229.6	NA	0.809547	5.23708e-05		3.61538	3.38654	3.44257	3.4543	3.21214	3.11331	2.63113	3.52793	4.34801	4.41286	3.62944	3.95724	4.72903	4.11365	3.69083	4.17507	4.26792	4.05424	4.34012	4.18394	4.3897	4.5915	4.21122	4.34801	4.61876	3.82486	4.32058	4.43902	4.18479
AC009236.2	NA	-0.146598	0.508958		3.65602	3.80708	3.96839	3.81366	3.77327	4.10778	4.75478	3.87395	3.78625	3.71705	3.07426	3.7212	4.08416	3.63324	4.71792	4.14297	3.07487	3.77443	3.77927	4.49049	2.76602	3.53274	4.07575	3.78625	4.21711	3.71539	4.06733	3.94954	3.72843
AC009260.1	NA	0.258782	0.169131		1.86399	2.18177	1.49269	1.79915	1.74403	1.50819	1.68136	1.30674	1.8049	2.11999	1.99393	1.68636	2.41004	2.25076	1.89462	2.8333	1.28584	1.47947	2.02281	1.75257	2.39984	2.56642	1.73546	1.8049	1.5379	1.98771	1.62074	1.82272	2.15431
AC009262.2	NA	0.11754	0.525218		2.90727	2.99149	2.74953	2.80733	3.06809	2.56102	3.29021	2.77444	3.10204	3.12688	3.49311	3.12463	2.98743	2.86374	4.16235	2.91054	3.32488	3.27328	2.75839	3.12132	3.04545	3.06484	2.8395	3.10204	2.76441	2.39651	2.48561	2.75817	3.08424
AC009276.4	NA	0.555113	0.0210031		2.05585	1.66731	2.11938	2.08276	1.87257	2.27356	2.13235	2.45607	2.22645	3.1972	3.27692	2.75022	1.88244	2.95582	2.02427	3.13886	3.58107	2.37124	2.77502	2.32046	2.50987	2.62017	2.91958	2.22645	1.75091	3.17641	2.39905	3.34525	1.85063
AC009297.1	NA	0.544474	0.139028		3.52613	3.9603	3.43316	3.73289	3.74508	3.7283	1.51064	3.77481	4.24328	4.75232	4.68029	4.3262	2.38895	4.70053	1.95395	4.01759	4.69576	4.47214	4.03385	3.44412	3.65653	4.21011	5.14008	4.24328	4.07781	3.95888	4.23466	3.64376	4.60222
AC009299.1	NA	0.290137	0.215175		1.06968	0.97905	0.746031	0.834124	0.981831	1.34886	2.26519	0.990759	0.802186	1.27807	1.11186	1.76315	1.44799	0.995171	1.34741	1.5651	2.09421	0.916108	1.3005	2.72993	1.93455	1.28928	1.68091	0.802186	1.03826	0.878145	1.4021	1.06606	1.42336
AC009299.2	NA	0.242682	0.287257		1.09718	0.637731	1.31297	1.1451	1.14335	1.06356	1.99742	1.28802	0.866891	1.25144	1.15474	2.15315	0.91819	1.49689	0.957707	1.73566	2.1684	1.27716	0.691611	2.12591	1.15839	1.41286	2.1135	0.866891	1.10123	1.69288	1.95343	1.09907	0.97393
AC009303.1	NA	0.499353	0.0199596		2.23014	2.03787	1.82615	2.03616	2.08875	1.93632	3.07827	1.97714	2.48008	2.28241	2.39513	2.1753	3.73592	2.67886	2.93054	3.00646	3.25587	2.37514	2.49415	2.49632	2.54752	3.32896	2.41504	2.48008	2.99645	2.08207	2.7161	2.4516	2.90071
AC009303.2	NA	-0.229959	0.374861		1.29097	1.2982	1.11436	1.82975	1.42769	1.62641	2.50687	1.4359	2.36037	1.39962	1.37821	0.946738	1.38101	1.57551	1.05203	1.30767	0.945137	1.15378	1.94737	0.547323	0.946738	1.2847	1.72368	2.36037	1.13211	0.92867	2.57373	2.37491	1.53155
AC009305.1	NA	0.337137	0.0479421		1.40752	1.45312	1.43634	1.62897	1.79386	1.29374	1.59191	1.70517	1.7844	2.13139	1.55307	1.60021	2.12032	1.51636	1.99025	1.74524	1.91376	1.59268	2.04681	2.22604	2.65718	2.16205	2.45501	1.7844	1.60488	1.93935	1.33175	1.5871	2.10716
AC009305.2	NA	0.606383	0.024578		3.55613	3.9454	3.71909	4.09077	4.11808	4.16836	3.01138	3.46029	4.34974	4.77544	4.71497	4.4459	3.7945	5.33527	2.78257	4.12402	4.98849	4.72725	4.4477	3.64173	4.11252	4.62732	5.23441	4.34974	4.41819	4.91301	4.01484	4.60823	4.55877
AC009312.1	NA	0.27941	0.14162		2.1006	2.37708	2.30299	2.22228	2.32416	2.88585	2.8785	2.20379	2.54732	2.97161	2.64239	2.9405	2.57081	2.50737	2.42806	2.98841	2.25968	2.90629	2.239	2.14904	2.41339	2.50756	3.51279	2.54732	3.30865	2.42608	2.77055	2.65631	3.38145
AC009313.1	NA	0.278759	0.202317		2.90949	3.09431	2.89747	2.93403	2.85652	2.95764	3.22908	2.90356	3.64898	3.35496	3.6447	3.11038	3.16276	3.68112	2.32004	2.88568	4.18235	3.54243	3.38573	2.92182	2.6703	3.62907	3.90702	3.64898	2.42134	3.66555	3.6713	3.26495	3.46264
AC009336.1	NA	-0.0422208	0.886715		1.51948	1.45587	1.90362	1.66071	1.12523	1.24293	3.07316	1.81312	1.65611	1.27958	1.78508	1.74523	1.90194	1.40509	1.51962	1.45915	1.17587	0.859932	1.52087	2.47138	2.70189	1.51921	1.90997	1.65611	1.59636	1.16408	3.16888	1.31006	1.33917
AC009365.3	NA	0.847274	0.00236168		3.51987	3.26447	3.00763	3.37291	3.28461	3.1408	3.70973	3.39693	3.28832	3.8072	3.80442	3.81569	5.35195	4.02455	4.66473	5.16511	4.55488	3.5411	3.13769	3.64568	4.65699	4.33644	4.54393	3.28832	5.07245	3.88469	4.71161	4.14722	3.42476
AC009365.4	NA	0.116056	0.520773		2.12457	2.30435	2.21597	2.22134	2.57334	2.45211	2.91076	2.46277	2.31058	2.48963	2.98039	2.18851	3.02027	2.60906	2.55473	2.49746	2.4392	2.78847	2.76253	2.82437	1.92315	2.39642	3.16459	2.31058	1.86992	2.21515	2.74203	2.41066	2.08021
AC009403.2	NA	-0.558269	0.0377499		3.89958	3.99318	4.32246	3.90376	3.83352	4.57453	2.72643	3.8132	3.63029	4.00429	3.49058	3.3556	3.1074	3.46664	3.13356	3.51366	4.21349	3.53433	2.50808	2.89769	2.8202	2.23707	2.61418	3.63029	3.28031	3.8836	2.83115	4.29207	3.12477
AC009404.2	NA	-0.190061	0.339898		3.73858	3.97817	3.73223	3.6487	3.73465	3.98327	4.39388	4.11892	3.61631	3.29938	3.49785	4.15468	3.55566	4.13298	3.9147	3.85041	3.98473	3.84588	3.38749	3.02132	3.26379	3.93865	3.87944	3.61631	2.98376	3.26259	4.68151	3.98161	3.60096
AC009406.1	NA	0.695232	0.00426604		6.75291	6.78605	6.19334	7.06336	6.5925	6.13647	6.88445	6.80715	7.24722	7.63602	8.27259	7.22926	6.66879	8.11576	6.10954	7.49524	7.56371	8.00808	7.73846	7.03416	7.21502	7.93719	7.14395	7.24722	7.83461	7.2069	7.09741	7.43712	7.27686
AC009406.2	NA	0.695232	0.00426604		6.75291	6.78605	6.19334	7.06336	6.5925	6.13647	6.88445	6.80715	7.24722	7.63602	8.27259	7.22926	6.66879	8.11576	6.10954	7.49524	7.56371	8.00808	7.73846	7.03416	7.21502	7.93719	7.14395	7.24722	7.83461	7.2069	7.09741	7.43712	7.27686
AC009410.1	NA	0.258106	0.217013		1.63603	1.4389	1.57958	2.09915	1.25027	1.68141	2.43553	1.09048	1.85825	1.26764	2.14329	2.15851	1.63762	1.64883	2.05109	1.77052	2.50585	2.06196	2.34293	1.25997	2.00302	1.76451	1.92677	1.85825	2.52724	2.46537	1.3013	1.59188	2.36355
AC009411.1	NA	0.19213	0.326567		2.15974	1.96191	2.02007	2.03284	2.0913	1.60778	2.72005	1.63846	2.0627	1.89622	2.47239	2.34472	1.94425	2.43903	3.59133	2.1799	1.94756	2.24986	2.47568	2.41148	1.71106	2.12573	2.27176	2.0627	2.34448	2.1606	1.93386	2.07844	1.85676
AC009411.2	NA	0.19213	0.326567		2.15974	1.96191	2.02007	2.03284	2.0913	1.60778	2.72005	1.63846	2.0627	1.89622	2.47239	2.34472	1.94425	2.43903	3.59133	2.1799	1.94756	2.24986	2.47568	2.41148	1.71106	2.12573	2.27176	2.0627	2.34448	2.1606	1.93386	2.07844	1.85676
AC009478.1	NA	0.647309	0.00996148		1.77895	1.79268	1.4672	1.46419	1.47719	1.60555	1.46807	1.70394	1.58709	3.3276	1.74888	2.47247	3.01583	1.82947	2.10918	2.31583	1.64321	2.38449	1.83343	3.283	2.64369	1.95802	2.3432	1.58709	1.53505	1.95245	3.14421	2.13337	1.56315
AC009478.2	NA	0.950883	0.0068332		4.31783	4.33589	4.19877	4.6309	4.04261	5.14796	3.28504	4.08617	5.26609	5.39394	5.92533	5.13061	3.92124	6.10309	3.57721	5.59057	6.07707	5.9786	5.51473	4.13113	4.44064	5.86153	6.08163	5.26609	5.10095	5.80774	5.02826	5.36979	6.07589
AC009480.1	NA	0.0978604	0.685045		1.37498	0.96975	1.19564	0.961592	1.19585	1.23485	2.0778	1.5185	1.23796	1.23464	1.17186	1.11833	0.967334	1.21036	2.66532	1.21446	1.21142	1.01088	1.32466	1.89024	2.7679	1.71931	1.50587	1.23796	1.03969	1.04477	1.16615	1.15497	1.44979
AC009480.3	NA	0.118676	0.724402		2.7564	2.81773	3.51603	3.13253	2.93392	2.93527	3.41644	2.47358	3.17769	3.26415	3.27292	3.10814	2.28702	3.92907	2.99957	2.96193	3.58669	4.17335	4.1313	1.92088	2.14126	3.93938	3.45727	3.17769	3.18049	4.08255	1.4843	2.33054	3.29968
AC009487.4	NA	0.348178	0.159475		3.06137	3.32487	2.8871	2.87852	3.20498	2.75365	3.52599	2.64756	2.59338	3.99724	3.45413	3.81769	3.35601	3.10831	4.75011	3.37761	3.03258	2.4917	2.50126	2.94166	3.60422	3.99057	3.07206	2.59338	2.88879	3.23522	3.47859	3.23453	3.76547
AC009487.5	NA	0.491267	0.0561266		1.88308	1.89083	1.97047	2.08224	1.93863	1.72026	1.56967	2.00647	2.59835	2.19901	2.41113	2.92679	4.29877	2.43631	3.18613	2.66062	1.62419	1.93777	2.10579	2.59612	2.9928	2.08622	1.95136	2.59835	1.81607	2.37566	2.30442	2.41836	2.14393
AC009491.1	NA	0.0155959	0.932685		2.08972	2.04526	1.70774	1.67952	2.36915	1.69466	2.01832	1.7356	1.62861	2.17017	1.98954	2.06014	2.19047	1.69202	2.13392	1.65376	1.89243	1.23773	2.32999	1.89922	1.67446	2.18754	1.93939	1.62861	1.43293	1.77527	1.59717	2.09389	2.44121
AC009491.2	NA	0.0262569	0.936422		1.98516	2.39331	1.63329	2.32172	1.64804	1.96336	2.35505	2.00359	1.93556	2.01062	2.03302	1.42095	4.12	2.60606	0.819964	1.83764	2.62285	1.95025	2.13882	2.04826	2.85122	1.77258	1.92943	1.93556	1.01871	1.39628	1.77198	2.51921	2.25304
AC009495.1	NA	0.453422	0.0212854		2.18983	2.36416	1.98836	2.34023	2.29106	2.39372	1.493	2.34951	2.52205	2.47148	2.94832	2.35041	2.0327	2.35136	2.70359	2.98122	2.71897	2.40246	2.53989	2.49603	3.44354	2.39925	3.29201	2.52205	2.26845	3.28946	2.47903	3.1676	2.50383
AC009495.2	NA	-0.461522	0.0863982		4.42289	4.1684	4.53085	4.57334	4.71978	4.30334	3.54328	3.64303	5.36936	4.15466	4.07313	3.96613	3.65623	3.57675	2.62572	3.78385	3.33972	3.79384	4.45524	3.54714	3.62081	4.30184	4.26694	5.36936	4.02904	4.32339	4.02403	3.40345	3.7344
AC009495.3	NA	0.160472	0.402271		1.763	1.13982	1.81261	2.01366	1.63882	1.76927	2.31854	2.12408	2.02707	1.36303	1.83757	1.50369	2.22169	2.00025	2.00189	1.37974	1.91648	2.44984	1.96097	1.56717	1.69281	2.15372	2.2164	2.02707	2.21774	2.18491	2.19121	2.73623	2.49115
AC009495.4	NA	-0.0318972	0.882835		1.75368	1.7696	2.47202	1.68181	2.02402	1.7203	2.61821	2.32155	2.26581	1.64526	2.82107	2.05066	2.0187	2.55537	1.67232	2.85516	1.89615	2.35997	2.30124	1.79367	1.5894	2.12909	1.78234	2.26581	1.61072	1.79195	1.59167	1.88781	2.13705
AC009498.1	NA	0.0689612	0.739875		1.26898	1.13399	1.1366	0.788673	1.26546	1.48713	0.938462	2.02943	1.4409	1.38466	1.03365	0.97844	0.924615	0.925192	1.7607	1.12691	0.946384	1.61012	1.27905	1.89637	1.20547	0.843576	1.76579	1.4409	1.59263	1.79812	2.1323	1.19917	1.06768
AC009499.1	NA	0.291084	0.160802		2.18088	1.94581	1.91803	2.4047	2.60705	2.56225	2.66682	2.26967	2.25715	2.65609	2.94841	2.67385	1.94649	2.87175	1.24082	2.63299	3.19774	2.90215	2.78721	2.69491	2.44734	3.15728	3.03968	2.25715	2.506	2.70736	2.66242	2.50951	2.23219
AC009501.4	NA	0.471583	0.0473982		3.24393	2.87122	2.83468	3.01416	2.0662	2.43469	2.8173	2.8505	2.49823	3.09569	2.97229	2.49976	4.10869	3.00444	4.07689	3.02935	3.33526	3.14574	2.6938	4.07444	3.03622	3.62536	3.16457	2.49823	3.89636	2.83099	3.40554	2.58029	3.09311
AC009502.4	NA	0.239761	0.267558		2.23486	2.6719	2.68842	2.68111	2.30491	2.60824	3.53242	2.19969	2.42626	3.1512	2.71432	2.55477	3.10163	3.0579	3.04367	3.14201	2.66497	2.45857	2.96715	2.61055	2.5614	2.37665	3.07628	2.42626	2.92945	2.07526	3.71073	2.34242	3.71406
AC009505.2	NA	-0.92162	0.000221722		5.26372	5.42901	5.83027	5.29416	4.83118	5.09364	6.04117	5.02676	4.13192	4.88367	3.91595	5.05655	4.30519	4.13756	4.66687	4.07021	4.02442	3.42262	3.79397	4.31024	4.43017	3.89174	4.03343	4.13192	5.13066	4.40334	4.63562	4.13962	4.499
AC009505.4	NA	0.510423	0.0315289		3.26103	2.97964	3.08179	3.17234	3.14454	3.55313	3.48466	2.39315	2.81653	3.67237	4.21289	2.90948	4.55255	3.87897	2.67279	3.59431	4.01181	4.0542	3.60956	2.82993	3.41925	3.4681	3.67341	2.81653	4.35308	3.61913	3.49345	3.65934	3.678
AC009508.1	NA	0.388901	0.0482492		3.02082	3.07682	3.08461	3.14961	3.1078	2.68774	2.84014	2.67621	3.11825	3.70296	3.33921	3.10003	2.6602	3.57039	2.14553	3.7351	3.04157	3.28945	3.52606	3.17609	3.92395	3.86885	3.55164	3.11825	3.46678	3.24067	3.77005	3.39851	3.62384
AC009518.4	NA	0.221815	0.194168		2.53005	3.04523	2.52397	2.86938	2.55909	2.50696	3.10314	2.51307	2.69319	2.74007	3.25618	2.87328	3.32531	3.05206	2.42774	3.2678	2.31143	3.25003	2.63406	2.8633	3.30767	2.44772	3.13328	2.69319	2.83882	2.94151	3.49818	2.70248	2.97015
AC009518.8	NA	0.235327	0.182192		2.27539	2.24601	1.79907	2.00367	1.68751	1.69533	1.56466	1.90494	1.94168	2.20498	1.90103	2.0118	1.82026	2.37861	3.19056	2.20832	2.04551	1.94586	1.87271	1.71452	2.3674	1.79599	2.37338	1.94168	1.87183	2.02033	2.06388	2.31472	2.70375
AC009531.2	NA	0.42111	0.0918578		2.34906	2.32331	2.38765	2.25527	2.90241	1.96463	2.27748	2.76212	2.2073	3.30528	2.59915	3.19475	2.3492	2.73405	3.51205	2.7811	2.4762	1.78283	2.12842	4.14076	3.12881	3.00135	3.27997	2.2073	2.62615	2.02952	3.27497	2.58759	2.90324
AC009542.2	NA	0.29048	0.0460095		3.07295	3.27859	3.40789	3.3475	3.45914	3.43306	3.35767	3.32609	3.2271	3.46085	3.72209	3.10324	3.92413	4.05976	3.58435	3.91704	3.48413	3.47279	3.67143	3.42017	3.80892	3.88419	3.64952	3.2271	3.72245	3.34729	3.20632	3.71638	3.89407
AC009677.1	NA	0.67924	0.0350528		4.02766	4.03371	3.92694	4.27223	4.16039	4.25768	2.57634	4.56197	4.16997	4.99387	4.74801	5.01027	3.05527	5.26381	4.20889	5.20711	5.50932	5.07355	4.8915	3.07621	4.87899	4.58945	5.68972	4.16997	4.13959	5.15776	4.11635	4.956	4.82009
AC009695.1	NA	0.667732	0.0399552		8.27059	8.28125	7.79527	8.44819	8.31483	8.06289	7.74	8.30923	8.63279	8.96841	9.83134	8.99879	7.26794	9.58284	7.05644	9.57235	9.47745	9.26801	9.27206	7.76216	8.85189	9.24467	9.27304	8.63279	8.85947	9.31459	7.84805	9.1786	9.21606
AC009729.1	NA	0.366923	0.285124		4.71412	4.10487	4.81712	4.67879	4.73255	4.3322	2.49921	4.52407	4.61387	4.81482	6.25715	4.86645	3.04909	5.41665	4.07993	4.4626	5.45192	4.87236	5.16084	4.31323	3.72854	4.62742	4.69781	4.61387	3.66563	5.45317	4.88363	5.10571	4.52161
AC009784.1	NA	0.345502	0.0614877		0.825366	1.06335	0.800948	1.16297	1.21892	1.20161	1.05267	1.44375	0.977067	1.21752	1.39641	1.36776	0.806483	1.68289	1.27646	1.22793	2.05975	1.20613	1.2975	0.97822	1.46103	1.70337	2.47492	0.977067	1.17162	1.79922	1.45973	1.49023	1.51506
AC009784.3	NA	0.0106846	0.959769		1.63599	2.02543	1.86455	1.40695	1.46655	1.48902	1.59193	1.38811	1.92151	2.24139	1.51576	2.00774	1.36274	1.36669	1.63809	1.69061	1.42623	1.1571	1.43999	2.76189	1.91425	1.41622	1.51302	1.92151	1.17286	1.51919	1.53239	1.53721	1.9456
AC009800.1	NA	0.87963	4.56735e-05		3.54794	3.74787	2.92857	3.7001	3.4337	3.56437	3.33753	3.82954	4.09569	4.23945	5.05505	4.53512	4.46043	4.3196	4.21907	4.74484	5.01335	4.74118	4.5207	3.96793	4.23945	4.5139	4.82534	4.09569	4.20958	5.04624	3.41541	4.70593	4.24729
AC009831.1	NA	0.464162	0.0056055		5.88162	6.15459	5.89716	6.36182	6.19253	6.15567	6.22177	6.19935	6.40787	6.43953	6.64382	6.72883	6.60225	6.46412	6.35055	6.8081	7.86679	6.36826	6.44006	6.62954	6.77423	6.57298	6.63541	6.40787	6.50556	6.4629	6.75987	6.59815	6.49639
AC009835.1	NA	0.238004	0.226574		0.530332	0.390847	0.646404	0.412835	0.704516	0.693683	1.56965	0.74418	0.610179	1.14115	0.645448	0.815404	2.37219	0.734711	0.842954	0.995743	1.2824	0.691628	0.539226	0.927766	1.0979	0.865487	0.941172	0.610179	0.817999	1.00173	0.926979	0.63668	0.879168
AC009878.2	NA	0.170581	0.510479		1.41521	1.18492	1.20212	1.43612	0.911861	1.76446	2.03896	1.67436	1.4235	1.25274	1.42437	1.31062	1.92169	1.39809	1.71459	1.46925	2.31767	0.770269	1.39909	2.30145	2.63604	1.62786	1.03855	1.4235	3.02025	0.873294	1.84429	1.29018	1.38116
AC009892.10	NA	0.303611	0.0688904		4.5812	4.85998	4.48537	4.47172	4.68711	4.70482	3.97991	4.37804	4.76112	4.45928	5.11317	4.97988	4.54532	4.68287	5.07096	4.68085	4.75562	4.33706	4.85681	5.4089	4.9779	5.21557	4.93442	4.76112	5.42621	4.59948	4.75646	4.41413	5.0057
AC009941.1	NA	0.270064	0.141015		1.42501	0.842473	1.11557	1.46143	1.3751	1.16086	1.52619	1.42424	1.12363	2.03956	1.47328	1.37736	1.53691	1.77922	2.13731	1.75702	0.866274	1.23719	1.34346	1.92535	1.38614	1.49568	0.778242	1.12363	1.85976	1.29956	2.05436	1.80183	1.5836
AC009948.3	NA	-0.842254	0.000448405		4.65894	4.6423	5.00858	4.82884	4.54203	4.34616	4.3218	4.13715	5.42668	4.0407	3.92279	4.18812	3.15814	3.66097	3.54453	3.51825	3.76785	4.02913	3.6895	3.5589	3.39822	3.67828	3.4217	5.42668	3.51247	3.8562	3.62227	4.35507	3.94397
AC009948.5	NA	-0.840311	0.000533529		4.10969	3.62332	4.65925	3.53427	4.04393	3.75979	3.89789	3.74822	3.31033	3.1515	2.81251	2.83763	3.26428	2.95169	3.78903	2.76574	2.99613	3.28237	3.30385	3.01068	3.26173	3.28858	1.83486	3.31033	3.36933	3.3393	3.23774	2.69845	1.76959
AC009950.2	NA	-0.792689	0.0135085		3.01742	3.25143	3.86834	3.67993	3.32951	2.60283	1.44905	2.70987	3.41821	1.91666	2.04811	2.60941	1.83014	1.47689	2.2604	2.1947	3.11729	2.55846	2.46201	1.50969	1.17872	1.76667	2.69411	3.41821	2.14972	1.51138	3.17443	2.96115	2.03379
AC009955.8	NA	0.304836	0.0795108		1.18623	1.25995	0.683567	0.986484	0.92917	1.52761	1.29823	1.294	1.01018	1.45702	1.00007	1.30025	2.31899	1.72699	1.30782	1.71322	1.55147	1.07895	1.25267	1.34455	2.01272	1.2771	1.73343	1.01018	1.44714	1.02918	1.44103	1.31295	1.39301
AC009961.3	NA	-0.439137	0.00973243		1.84037	1.72322	2.17727	1.67193	1.93024	1.95172	1.34196	2.48649	1.89282	1.23212	1.23357	1.67693	1.20172	1.15984	1.83864	1.39728	1.65522	1.44433	1.70317	1.46226	1.95156	1.3356	1.23337	1.89282	0.931622	1.5398	1.71117	1.29204	1.13761
AC009965.2	NA	0.555923	0.00518074		2.32588	2.12221	2.47281	2.36023	2.14685	2.63725	2.67248	2.46645	2.58565	3.74828	3.41738	2.55253	2.15845	3.33594	2.7392	3.12256	3.15365	3.10944	2.98525	2.90939	2.62964	3.40709	3.3414	2.58565	2.41926	2.50861	3.51215	2.99381	2.91058
AC009970.1	NA	0.205952	0.545195		3.56364	3.10133	2.95475	3.02078	3.50226	3.38297	4.74832	2.78898	3.31141	3.62624	4.27391	2.65609	2.71352	3.3483	4.62758	4.36704	3.57766	2.8415	3.15822	4.74834	4.4773	3.41696	3.73988	3.31141	4.81467	2.65407	2.89867	2.66999	3.69645
AC009973.1	NA	0.060479	0.572859		12.0888	12.1377	12.1629	12.078	12.0229	12.2703	12.2022	12.3203	12.0996	12.2684	12.1082	12.2237	12.258	12.1977	12.2396	12.262	12.1689	12.1075	12.1997	12.232	12.2556	12.2591	12.2917	12.0996	12.2693	12.1705	12.3672	12.026	12.2776
AC009977.1	NA	0.244933	0.0296081		11.5846	11.4632	11.4683	11.6157	11.5495	11.5421	11.4816	11.6653	11.7058	11.7584	11.9653	11.9056	11.8781	11.7917	11.4113	11.9209	12.032	11.6834	11.7332	11.8511	11.8464	11.8314	11.8553	11.7058	11.8817	11.8429	11.7949	11.7332	11.7563
AC009987.1	NA	0.670774	0.0707611		3.81315	3.88349	3.84071	4.14885	3.55192	3.91218	2.2137	4.16071	4.14048	4.46514	5.03382	4.68834	3.01622	4.66179	2.22122	4.69176	5.07295	4.92043	4.72441	3.00688	3.50998	5.29521	4.67224	4.14048	4.28499	5.18175	4.42781	4.8448	5.3668
AC010082.2	NA	0.467308	0.0301324		2.09697	2.13976	1.97557	2.01296	2.05017	1.70101	2.30274	1.61016	2.23972	2.48102	2.38988	2.36005	2.30463	2.04656	2.97226	3.48872	2.36295	2.32229	2.52371	1.67347	3.17859	2.59314	3.27736	2.23972	1.58833	2.61335	2.34734	2.37616	2.49345
AC010084.1	NA	-0.0447278	0.86083		2.62261	3.17579	2.90449	3.02579	2.55225	3.03366	3.17274	3.88269	2.92442	3.38594	3.3464	2.95864	2.05255	3.33085	1.66467	3.34686	3.73904	3.07786	2.93745	3.26253	2.35559	3.12758	3.07032	2.92442	2.75026	3.34457	2.50573	3.39495	3.18352
AC010086.2	NA	0.566828	0.0986993		5.32049	5.35056	5.20414	5.50533	5.37513	5.20163	5.28064	5.03866	5.73247	5.87624	7.05059	5.90816	4.51934	6.95143	4.58082	6.09917	6.58968	6.6084	6.56136	4.63035	4.86814	6.28683	6.4001	5.73247	6.34786	6.34853	4.33271	5.97695	6.35422
AC010092.1	NA	0.51735	0.185196		5.66565	5.55925	5.35626	5.64676	5.46487	5.25787	4.55399	4.71359	6.14031	6.36313	7.20833	5.98649	4.76959	6.92847	3.27512	6.26961	6.45859	6.64094	6.41127	4.37107	4.84018	6.38423	6.33509	6.14031	5.99812	6.10468	5.35446	5.8664	6.10437
AC010096.1	NA	0.513178	0.0193163		1.4944	0.821845	1.21611	0.883362	1.44276	0.874145	0.916608	1.07618	1.31335	1.15485	1.76808	1.70498	1.94004	1.0345	1.97076	1.78388	1.52413	1.78088	0.956242	1.15435	1.67251	1.35692	1.55144	1.31335	2.56978	1.37052	2.78104	1.94606	1.2376
AC010096.2	NA	0.828602	0.0056182		3.30368	3.74239	2.81783	3.50954	3.08696	3.52785	2.6153	3.65452	3.86585	3.03436	3.89854	3.40038	5.2713	4.3852	4.84116	4.09106	4.92521	3.76964	3.72888	3.03537	3.87239	5.07857	4.80134	3.86585	4.04269	3.68772	4.93835	4.60643	4.23963
AC010103.1	NA	0.740387	0.000601231		2.99429	3.68752	2.86069	3.46085	2.94494	2.75201	4.24097	2.96444	3.54768	4.0351	4.66586	4.11043	3.94783	4.23479	3.3839	4.19042	4.33225	4.3065	3.96198	4.10293	3.82969	4.44664	4.18402	3.54768	4.06514	3.82594	3.18322	4.09089	3.81453
AC010105.1	NA	0.46093	0.014574		1.78891	1.64062	2.01151	1.72069	2.16259	1.48303	1.63031	2.17856	2.15266	1.89959	2.1523	1.82066	2.64399	1.94892	2.14096	2.59223	1.89919	2.76422	2.37926	2.30584	2.42527	2.80022	2.42874	2.15266	3.36398	2.11245	2.30614	2.21339	2.13276
AC010127.3	NA	0.149086	0.513007		3.30227	3.35625	3.86419	3.23725	3.05729	3.34	3.85252	3.21775	3.28198	3.78909	3.85322	3.16905	2.97466	4.56348	3.00053	3.55034	4.46218	3.79316	3.30644	3.32649	2.83795	3.4914	3.29355	3.28198	3.81195	4.16458	2.77919	3.61519	3.71617
AC010132.10	NA	0.472205	0.0488576		1.75633	1.37829	1.11308	1.8602	1.43524	1.48886	1.94896	1.60704	1.5641	2.26455	1.79346	2.02063	1.26071	2.45831	2.86318	2.33574	3.08636	1.27552	1.85651	2.3882	1.93867	2.24513	2.1993	1.5641	1.31441	1.45306	2.91843	1.98569	1.67128
AC010136.2	NA	0.146384	0.518706		2.12563	3.08685	2.13077	2.72812	2.45793	2.93215	3.13743	2.17633	2.42396	2.76668	2.64489	3.07104	2.9886	2.50678	3.21272	2.01951	3.64171	2.64485	2.38502	2.52902	1.79982	2.81389	3.40452	2.42396	2.87493	3.13714	2.68402	2.765	2.16729
AC010139.1	NA	0.400484	0.00105039		10.6766	10.6569	10.2097	10.4909	10.6387	10.691	10.7341	10.7916	10.7431	11.0239	10.9376	10.909	11.0491	11.0998	10.8428	11.1808	10.993	10.9295	11.0631	11.0827	11.2066	11.2165	10.9879	10.7431	11.1894	10.922	11.1465	10.9502	11.053
AC010145.4	NA	0.822349	0.000209572		4.79868	4.53239	4.21953	4.76056	4.49989	4.3541	3.56752	4.47084	4.88581	5.18167	5.68495	5.36401	4.74378	5.73945	4.49239	5.30781	5.83679	5.05298	5.59756	4.35759	5.17853	5.68321	5.5332	4.88581	5.12007	5.35705	5.69526	5.4404	5.28184
AC010146.2	NA	0.211787	0.20811		1.93859	2.02568	1.73005	1.32528	1.68204	2.12567	2.06948	1.72578	1.91588	1.67755	2.2575	2.04057	2.30146	1.89364	1.44861	2.27288	1.93735	2.25621	2.70308	1.88194	1.542	2.1631	2.52933	1.91588	1.98721	2.36156	2.21907	1.8206	1.77832
AC010148.1	NA	0.526223	0.0218968		1.89428	1.80799	1.4098	2.00594	1.95105	1.62301	2.38959	2.06614	2.09049	2.76916	3.21159	2.62275	1.27728	2.84444	1.86308	2.87786	2.41424	2.65872	2.55905	1.93543	2.35026	2.79228	1.61805	2.09049	2.35523	2.68931	2.06421	3.10143	2.73692
AC010149.4	NA	0.59677	0.00555892		4.16982	4.13667	3.45719	4.13879	4.42174	3.9878	3.76861	4.62192	4.34803	4.50625	4.86294	4.06474	4.78256	4.35221	5.89728	4.69436	5.13746	4.43376	4.85243	4.53477	4.8748	4.98151	4.98449	4.34803	4.896	3.86323	4.7437	4.50907	4.95039
AC010150.2	NA	0.529285	0.025593		0.730467	0.393701	0.408089	0.614704	0.633289	0.661936	0.70504	0.935147	0.883474	1.0257	1.16403	0.770159	0.922899	1.05736	0.624722	1.62879	2.48773	0.913347	1.24753	0.556671	0.63034	1.41972	1.88465	0.883474	0.449676	1.24032	1.13856	1.65303	2.14444
AC010168.1	NA	0.14409	0.639859		2.73721	2.76578	3.21043	3.22931	1.94051	2.93819	3.3385	2.28764	1.94241	3.4533	2.43107	2.65052	2.63819	3.76386	3.11363	3.38118	2.83166	2.62477	2.95578	2.7204	3.86411	2.67215	2.1877	1.94241	2.3831	2.60468	4.45673	2.03381	2.37273
AC010184.1	NA	0.103831	0.782175		4.7078	4.63758	4.90033	4.94705	4.82354	4.75015	6.41478	4.88064	4.37541	5.88906	4.59349	4.09682	4.31862	4.39915	5.8236	5.41948	4.22629	4.21851	4.9918	6.26297	6.48843	5.40343	5.02039	4.37541	5.68203	3.72237	5.88423	4.54625	5.4638
AC010196.1	NA	0.377714	0.145263		1.70358	1.73019	1.51636	1.22794	1.30401	1.91326	2.25799	1.18997	1.15919	2.21799	1.15087	1.41592	2.47583	1.79088	2.74552	1.5579	1.65199	1.22244	1.6329	3.11566	3.08093	1.84887	2.05516	1.15919	1.74139	2.01596	2.1365	1.51909	2.13589
AC010203.1	NA	-0.0163665	0.945743		1.75454	2.00304	2.67019	2.36321	2.52221	2.56005	2.1588	1.9561	2.35882	1.96791	1.92736	1.91777	2.40431	2.15126	2.08029	1.79155	1.51165	2.39013	2.20481	2.9704	3.69971	1.98181	2.37695	2.35882	2.25277	2.35415	1.97817	2.36085	2.20747
AC010207.1	NA	0.573183	0.024903		1.08391	0.925119	0.425115	0.870174	0.747765	1.04833	1.52061	1.24519	1.457	0.884595	1.50188	2.14818	2.07119	1.90836	0.589126	0.919874	2.56357	2.27858	1.18274	1.03082	2.07667	1.53528	1.38282	1.457	1.82214	1.29208	2.5516	1.20194	1.78348
AC010209.1	NA	0.137615	0.585879		1.92804	1.10133	1.29647	1.63614	1.52826	1.57821	2.43596	1.31184	1.38388	1.70312	1.1971	1.49476	3.28755	1.57968	1.46696	1.64041	2.5402	1.43686	1.49707	2.26609	0.96272	1.49749	2.09084	1.38388	2.04161	1.4092	1.18031	1.72019	1.91209
AC010226.4	NA	0.00720713	0.98142		1.31391	1.07244	1.48211	1.20112	1.82061	1.63297	2.32793	2.21642	1.72976	0.90947	1.27083	2.18531	1.56593	1.62152	2.1298	1.13176	3.26922	1.58066	1.36559	2.36124	2.24417	1.7892	1.21973	1.72976	1.43818	1.07333	2.29893	0.798121	1.04423
AC010235.1	NA	0.606255	0.0621525		6.37692	6.45793	6.14046	6.67553	6.53456	6.05197	5.84807	6.17385	6.73731	7.28959	7.83244	6.99377	5.48605	7.72374	5.15021	7.65153	7.53505	7.25746	7.38996	5.31482	6.88736	7.43539	7.2871	6.73731	6.78503	7.20886	6.40253	7.29681	7.11921
AC010287.1	NA	0.113656	0.556582		0.820486	0.995326	1.20137	0.893338	0.98193	0.975118	2.01535	1.59297	0.80119	1.07406	0.765622	0.920743	1.09774	1.00344	1.76931	1.44345	2.01204	1.02376	1.62914	1.53992	1.26092	1.46273	1.24671	0.80119	1.47015	0.937887	1.4181	1.03527	1.19889
AC010295.1	NA	1.0221	0.0164585		5.63315	5.92888	5.44525	5.8866	5.59246	6.06658	3.21798	5.60738	6.36028	6.6108	7.11835	6.79347	5.08826	7.18451	4.80365	6.97298	7.91034	6.99208	6.85479	5.22964	4.90231	6.96306	7.17193	6.36028	6.45822	7.39285	6.08904	6.83947	7.23613
AC010297.1	NA	0.370437	0.016097		0.419676	0.472371	0.538143	0.53997	0.641628	0.593055	0.67416	0.639562	0.534978	0.745833	0.644629	0.776302	0.771204	1.04463	0.642353	1.11212	1.3986	0.899307	0.658115	0.586379	1.75756	0.93776	1.02618	0.534978	0.983763	1.02474	0.831398	1.22332	1.03967
AC010311.1	NA	0.307594	0.0733701		1.81356	1.84593	1.69048	1.68864	1.71084	1.79918	2.03195	1.89139	1.84695	2.61943	1.90851	1.94799	2.41736	2.00894	2.48305	2.23261	1.81448	1.71162	1.45689	2.165	3.07256	2.05507	1.93324	1.84695	2.14733	1.93713	2.2455	1.96322	2.44931
AC010319.1	NA	0.205567	0.330069		0.510024	0.672172	0.887434	0.464106	0.655443	0.737663	1.03319	1.81277	0.764447	0.614579	0.92371	1.06766	2.16624	0.685453	0.969268	0.792815	1.79528	0.546057	0.860137	1.20314	0.968545	1.16325	1.33302	0.764447	1.5801	0.836229	1.03363	0.606835	0.950402
AC010323.1	NA	0.117944	0.316726		9.68587	9.91526	9.64466	9.70929	9.63899	9.84255	10.0401	9.7631	9.60593	9.8849	9.93475	9.83461	9.59413	9.92311	9.54121	10.0091	9.953	9.81502	9.96156	9.8882	9.99797	10.0425	9.86645	9.60593	10.0671	9.85894	9.93371	9.85928	10.0002
AC010329.1	NA	-0.822631	0.00278422		4.92851	4.69986	4.885	4.48467	4.28855	5.44396	4.12744	4.86004	4.23213	3.22152	3.90143	3.91827	4.61919	3.66745	4.18193	4.32664	4.88758	4.19287	3.99779	2.56027	3.11721	3.29269	4.1726	4.23213	3.39944	4.38938	3.24216	4.12777	3.32163
AC010364.1	NA	0.894941	0.000903977		3.36003	3.60852	3.08399	3.43963	3.6309	3.17854	2.53421	3.67346	3.71689	4.45578	4.48184	4.31657	3.61961	4.41452	3.23907	4.43961	5.25306	4.42865	4.57391	3.10494	3.96954	5.13824	4.4827	3.71689	4.04025	4.37508	3.57639	4.95131	4.49012
AC010368.1	NA	0.636395	0.0196861		4.22172	4.41661	4.18411	4.35599	4.27434	4.30844	2.59507	4.06475	4.88025	4.68689	4.95538	4.79109	4.32694	5.36965	3.28276	4.63216	5.33561	5.12231	4.90793	3.99631	4.51932	5.06979	5.30319	4.88025	4.4925	5.31921	4.61281	4.7393	5.27625
AC010376.1	NA	0.735835	0.00753581		1.13603	1.44711	0.634521	1.06878	1.4561	1.48678	2.47102	1.07692	1.50894	2.15799	3.14109	2.70958	1.31736	2.5573	2.56414	1.69587	2.41512	2.06758	2.30364	1.18991	1.41718	2.04558	2.94185	1.50894	1.54649	2.56441	1.51531	1.98812	2.37193
AC010455.1	NA	0.140314	0.456689		1.11085	0.819107	1.12542	0.834812	0.844266	0.560325	1.61433	1.22852	0.577879	1.05202	0.558465	1.17546	1.50273	1.17838	1.51052	1.23483	0.845436	0.899125	0.888111	1.1323	0.734389	0.732777	1.60379	0.577879	1.48902	0.969716	1.50755	0.851078	1.73053
AC010458.1	NA	0.3405	0.11496		2.97807	3.06424	2.78508	3.41303	3.10276	3.47917	3.60425	2.66103	3.15388	3.65031	3.784	3.49325	2.23879	3.73046	2.59258	3.48045	4.15423	3.63204	3.6382	3.18054	3.15728	3.69597	4.25123	3.15388	3.41362	3.70068	3.49482	3.5972	3.52936
AC010480.1	NA	-0.135878	0.742638		5.32799	5.2892	5.08858	5.30568	5.62796	4.94552	3.45429	5.115	5.26849	5.43601	5.806	5.00902	2.87636	6.11939	3.91563	4.93153	5.5453	5.9107	5.76643	3.98957	3.99565	5.06447	5.80959	5.26849	4.55676	5.48651	3.36868	4.34472	5.02101
AC010504.2	NA	0.818888	0.0199904		3.19037	3.82627	3.66146	3.55478	3.54727	3.16894	2.67671	4.21808	3.94241	4.21449	4.11442	4.09187	5.76451	3.62483	5.73907	4.8601	3.73086	3.3432	3.35204	5.48111	5.40087	4.34844	4.04255	3.94241	4.59624	3.58375	5.39793	3.46969	3.91561
AC010525.1	NA	0.137777	0.410334		2.99329	3.56438	3.25837	3.45984	3.34127	3.02411	4.00707	2.89526	3.22375	3.3737	4.01801	3.6089	2.87968	3.59685	2.80301	3.58243	3.51517	3.51229	3.31461	3.30812	3.60141	3.61581	3.49268	3.22375	3.78999	3.37687	3.31156	3.46678	3.51352
AC010525.4	NA	0.314044	0.178514		3.31912	2.65108	3.67844	2.91272	3.2797	3.52405	3.33705	2.85493	2.38736	3.02958	3.14889	3.41319	4.07852	3.10408	4.2081	3.44175	3.46473	2.54743	3.23883	4.21422	3.55764	3.40341	3.74136	2.38736	3.3736	2.9659	3.64765	3.74692	3.6665
AC010528.1	NA	0.202832	0.230042		0.98475	1.47628	0.715934	1.01418	0.740873	0.734963	0.783077	0.99036	1.1336	1.12193	1.48967	0.786151	0.942631	1.315	1.24782	0.940272	1.11952	0.954307	1.40388	0.975629	1.34216	1.21377	1.70304	1.1336	1.84013	0.771375	0.976562	0.474111	1.35844
AC010543.1	NA	0.272111	0.0966303		0.733655	0.540551	0.41555	0.487865	0.564473	0.594432	1.57712	0.722623	0.775432	1.23167	0.757467	0.9089	1.22014	0.936602	1.22909	0.944932	1.1169	0.644598	1.29281	0.855783	1.2614	0.655363	0.631444	0.775432	0.874951	1.01696	1.48999	1.2164	0.629614
AC010546.1	NA	0.226773	0.344945		1.58526	1.77108	0.880494	1.28771	1.56969	1.49215	2.16274	0.81426	2.07567	1.35438	2.07555	1.77874	1.65575	2.25942	0.873565	1.30726	2.86873	1.8248	1.69252	0.849855	2.34816	2.01115	1.92811	2.07567	1.33665	1.96429	1.48861	1.48759	1.66364
AC010608.1	NA	0.615717	0.0102858		2.36398	2.24064	2.02396	2.2184	1.69402	2.14757	1.80809	1.79732	2.01948	2.63155	3.48243	2.99072	1.83384	3.05776	1.72576	3.2303	2.85796	3.06328	2.83023	1.94871	2.63288	2.32005	3.45847	2.01948	2.11124	2.27747	2.46419	3.04644	3.02815
AC010609.1	NA	-0.554746	0.00883299		2.33139	1.83758	1.96083	1.17979	1.57066	2.35659	2.45497	1.92751	1.14869	1.07699	1.14109	1.61028	1.74434	1.0222	1.35979	0.916847	2.3932	1.31811	1.58885	1.2167	1.31344	1.14086	0.878584	1.14869	1.64102	1.03137	1.4018	0.935821	1.28735
AC010633.1	NA	0.0918886	0.642983		0.672348	0.537036	0.75796	0.466003	0.566565	0.799738	1.02196	1.90837	0.772748	0.694625	0.602308	1.3592	1.27783	0.722725	0.541012	0.751097	1.36251	0.574361	0.586638	1.01203	1.56886	0.924641	1.22127	0.772748	0.49469	1.29918	0.876196	1.08431	0.784271
AC010641.1	NA	0.287493	0.081018		5.21135	5.08833	5.01236	5.25313	5.61807	5.16674	4.54116	5.50904	4.90614	5.07567	5.44964	5.1164	5.76338	5.27737	5.10052	5.60971	5.4573	5.4318	5.7723	5.35559	5.07299	5.88999	5.72857	4.90614	5.37767	5.46603	5.44551	5.72832	5.62789
AC010655.1	NA	0.0550315	0.837153		0.431832	0.532648	0.507744	0.398038	0.686003	0.518992	2.27522	1.15595	0.270016	0.540868	0.439598	0.583741	1.76672	0.232739	1.19059	0.498907	1.38368	0.424402	0.665539	0.742501	1.28162	0.540868	0.681182	0.270016	1.32366	0.646772	1.54888	0.758129	0.638981
AC010723.1	NA	0.057886	0.745656		1.6606	1.35849	1.26819	1.40657	1.33225	1.27488	1.71952	1.34004	1.97521	1.21723	2.02774	1.24928	1.8881	1.6886	1.94878	1.39631	1.53361	1.05169	1.95495	1.31208	0.98374	1.65564	1.27595	1.97521	1.76131	1.20787	1.64665	1.62974	1.38826
AC010723.2	NA	0.413026	0.0745753		4.39101	4.26447	4.3067	4.53557	4.60398	4.5134	4.39688	4.6399	4.61115	4.91055	5.60414	5.00891	3.60223	5.23031	4.06766	5.5072	5.29624	4.97458	4.87928	3.97646	5.09924	5.12216	5.25841	4.61115	4.93418	5.24054	4.12901	5.25868	5.02305
AC010729.1	NA	0.0298643	0.909101		2.15433	2.16953	2.35012	2.33094	2.38111	2.53925	2.70257	1.86459	2.4607	2.01195	2.23	2.41248	2.14014	2.10737	1.48771	1.94213	1.54254	2.36855	2.92663	2.22309	1.88488	3.69381	3.3375	2.4607	2.86148	2.49477	2.2023	2.12148	2.71029
AC010729.2	NA	0.196362	0.369577		2.06088	1.39488	1.39413	1.67214	1.81881	1.61821	1.60807	1.66707	2.00668	1.88892	2.07585	2.11921	1.95593	2.21408	1.53067	1.13324	1.52974	1.91972	2.26008	1.85628	2.90251	2.27948	1.21176	2.00668	1.81122	2.46416	1.16367	2.36428	1.10839
AC010729.3	NA	0.0717349	0.705907		1.43831	1.75108	1.67977	1.65062	1.33708	1.95474	2.35929	2.15124	1.51925	1.30151	1.74556	1.72207	2.41664	1.60653	1.32661	2.03334	1.44905	2.07754	1.89506	2.04461	2.01699	2.50779	2.07412	1.51925	1.81819	1.51875	1.54229	1.92422	2.09766
AC010731.3	NA	0.669635	0.00484795		2.1635	1.95277	1.91912	2.08371	2.05689	1.83328	3.25423	1.96054	2.37656	2.83335	2.62599	2.59956	3.28294	2.3196	2.70908	3.14363	2.49931	2.40237	2.58044	4.04708	3.67686	3.11647	2.65933	2.37656	2.33576	2.84019	3.42286	2.90485	2.57335
AC010731.4	NA	0.332864	0.0470119		0.918342	1.03107	0.967074	0.940014	1.05928	0.874249	1.7052	0.946122	1.00538	1.59661	1.14296	1.40725	1.49293	1.19476	1.93758	1.17306	2.22052	1.57291	1.02094	1.46167	1.60148	1.43013	1.14438	1.00538	1.15887	1.34852	1.00821	1.48416	1.24773
AC010739.1	NA	0.0886308	0.635322		0.565375	1.0775	0.604953	0.80355	0.739848	0.783346	1.78988	0.987319	0.810561	0.725034	0.86328	0.785473	1.68387	0.497482	1.00199	0.935353	1.55757	0.992988	0.715531	1.36617	1.19943	1.10015	1.08286	0.810561	0.584559	0.729251	1.38097	0.792524	1.10608
AC010744.1	NA	0.403683	0.066152		1.96743	1.97353	2.57408	2.55152	2.09856	1.56757	2.67527	2.20914	2.07063	2.22401	2.58596	2.87835	2.66529	2.59494	2.32724	2.58891	3.236	2.339	2.98515	2.4275	1.87813	2.56312	2.82548	2.07063	3.58963	2.50234	1.64484	2.90085	2.99678
AC010745.1	NA	0.373953	0.0478801		1.83097	1.83176	1.63759	1.58482	1.99193	1.44349	1.84243	1.7817	1.82229	1.92492	2.39168	1.96173	2.12138	2.42218	1.89084	2.5844	2.3235	1.59371	1.95356	2.59034	3.05553	2.47833	2.39104	1.82229	2.14512	1.31298	1.8429	1.76676	1.94359
AC010745.2	NA	0.776005	0.00451024		2.4841	2.23562	1.30008	2.24513	1.58982	1.29175	1.17934	2.17906	1.52431	2.29349	2.14253	2.08213	3.19391	2.50079	4.15818	2.96933	2.38459	2.21812	2.30138	3.36805	2.55625	2.34697	2.61459	1.52431	2.274	2.43894	2.66161	2.22217	2.88925
AC010745.3	NA	0.423929	0.0348729		3.99946	3.89811	3.84382	3.96661	4.01594	3.40723	3.55324	3.36401	4.03117	4.45046	4.67446	4.31866	2.87865	4.56761	4.33771	4.46744	4.42944	4.08048	4.60954	3.54416	4.46158	4.12022	4.08006	4.03117	4.40078	4.39997	4.22244	3.79876	4.33741
AC010745.4	NA	0.969469	0.000164666		1.69131	2.14472	1.90255	2.00672	1.9269	1.70279	1.47681	1.48742	2.26825	2.31462	2.67874	2.90377	2.86909	3.15861	3.04117	2.79669	3.89827	1.99571	3.28443	1.83981	3.74544	3.00958	2.63101	2.26825	2.32272	2.64839	3.61734	2.37518	2.89602
AC010746.3	NA	-0.00235242	0.993198		1.86902	1.75708	1.73383	1.89196	2.68359	1.65674	3.10182	1.72713	1.86105	3.54633	1.6733	1.15806	2.04079	2.05312	1.85101	2.00441	2.24614	2.1815	1.62919	2.45549	1.84231	1.69209	2.42371	1.86105	2.03482	2.38083	1.97552	2.0254	1.50502
AC010754.1	NA	0.674194	0.00248989		3.56941	3.60054	3.32578	3.61701	3.90427	4.02067	3.44298	3.86321	4.14869	4.36789	4.94104	4.26391	3.9672	4.71275	3.07	4.66763	4.79416	4.34395	4.34033	4.00796	3.84059	4.60291	5.14674	4.14869	4.27512	4.69831	4.59271	4.19757	4.93229
AC010761.10	NA	0.294944	0.21528		3.89433	3.89059	4.62919	4.03629	3.86571	3.45784	3.06757	3.67208	3.38556	3.41095	3.72618	4.32171	3.38012	4.23924	5.1542	4.37912	4.31671	3.81844	4.05489	5.01353	3.66676	3.83276	4.22976	3.38556	4.55465	3.83847	4.24474	3.76263	3.89992
AC010761.13	NA	0.59836	0.00377802		2.70187	2.76979	2.70054	3.08029	2.75009	3.16048	3.12298	3.378	2.74753	3.98344	3.80559	3.45848	3.10424	3.98225	2.40201	3.94759	3.4152	3.28628	3.25496	3.70934	3.40353	3.87844	3.87392	2.74753	3.43858	3.7899	3.98761	3.6937	3.49699
AC010761.14	NA	0.22714	0.0411867		7.63891	7.69145	7.54459	7.79463	7.84195	7.69938	7.68095	7.65443	7.73976	7.90057	8.06255	7.93639	7.93504	7.8908	7.75144	7.88678	8.04249	7.84761	7.90784	7.99881	8.27577	7.97541	7.85274	7.73976	7.9872	7.99595	7.91999	7.75748	7.84718
AC010761.6	NA	0.573471	0.00388489		3.82118	3.98986	3.60193	3.79959	3.85163	4.07366	4.46814	3.66542	3.97561	4.74948	4.00028	4.69817	4.99649	4.27993	4.88935	4.52514	4.25762	4.07446	4.33555	4.10844	5.21218	4.65649	4.55483	3.97561	4.29809	3.86603	5.14292	4.29397	4.88107
AC010761.9	NA	0.187228	0.253588		5.7672	5.93721	5.77722	5.7317	5.81513	5.80938	6.08831	5.84068	5.40717	6.10059	5.29592	5.61443	5.8491	6.01156	6.24037	6.44095	6.24265	5.48464	5.84604	6.4247	6.05296	6.14029	6.25462	5.40717	6.28444	5.84271	6.09728	6.05655	5.99981
AC010872.1	NA	0.545781	0.0233799		1.26119	0.802192	0.674037	0.937208	1.10455	1.13588	1.57426	1.1783	1.20385	1.55981	1.00001	1.39951	2.00416	1.22575	2.75254	1.7777	2.31296	0.940663	1.46547	2.07705	2.78339	1.78614	1.22495	1.20385	1.88085	1.77965	1.31184	1.26082	1.10512
AC010874.1	NA	0.562038	0.0870715		1.17027	1.84112	1.30761	1.81706	1.62843	1.53378	1.07567	2.1559	2.14783	1.20197	3.20643	1.98771	1.1688	1.88187	0.991838	1.7002	3.22817	2.30338	2.37009	0.971907	2.08572	1.82101	3.40312	2.14783	2.9887	3.27377	2.36413	1.90835	2.85279
AC010880.1	NA	0.253856	0.165431		1.62912	1.8241	1.7737	1.86707	1.42232	2.50189	1.17382	1.79467	1.78328	2.25525	1.8406	2.19897	1.48107	1.97967	1.6155	2.32365	2.26377	2.01427	1.85136	2.0272	1.88372	2.37551	2.32003	1.78328	1.38015	1.96066	1.58474	2.51419	2.46789
AC010883.5	NA	0.341979	0.062293		4.25755	4.25357	4.22184	3.85513	4.10713	4.18872	3.45026	4.46806	3.98817	4.53035	4.43441	4.69959	3.4191	4.33073	4.5299	4.87189	4.80588	4.32068	4.43722	4.69461	4.8466	4.23517	4.60324	3.98817	4.21077	4.05018	4.87511	4.29121	4.42125
AC010884.2	NA	0.470621	0.282037		7.82107	7.81014	7.39373	8.10838	7.78155	7.81276	7.13427	8.05507	8.46605	8.57442	9.28497	8.45212	6.11196	8.97257	5.67627	8.48205	9.52612	9.29118	8.85934	6.99012	7.38392	9.10411	8.98489	8.46605	8.13418	9.11919	6.9972	8.83524	8.57325
AC010887.1	NA	0.623352	0.211134		6.11051	5.98303	5.68864	6.24511	6.06322	5.92796	3.86918	5.70074	6.40273	7.00084	7.31372	6.68164	4.19471	7.28366	3.40549	6.69244	7.50012	7.41058	7.02051	5.00272	6.31246	6.88256	7.13472	6.40273	6.23388	7.16349	4.39388	6.87761	7.09509
AC010888.1	NA	0.260641	0.0890762		1.47381	1.0652	1.12311	1.24998	1.15892	1.87916	1.49369	0.970209	1.36003	2.01743	1.33744	1.61975	1.72192	1.34278	1.1429	1.56747	2.06613	1.50281	1.40064	1.40055	1.91508	1.52287	1.65221	1.36003	1.40161	1.88889	1.32606	1.59865	1.59231
AC010890.1	NA	0.106187	0.595309		2.27361	2.18414	2.16107	2.24074	2.3608	2.17989	1.88408	2.29457	1.67248	2.46483	2.30328	2.6841	2.53681	2.45102	2.66885	3.33627	1.55125	2.01135	2.28435	1.7926	1.68071	2.29142	1.95894	1.67248	2.21916	2.11731	2.24232	2.14205	2.49547
AC010891.2	NA	0.0881168	0.74762		2.77626	2.77975	2.62982	3.00792	2.69674	2.77135	2.6252	2.48221	2.92847	2.95043	3.07011	2.47949	1.43002	3.4773	4.61298	2.98269	2.55132	2.27096	3.27742	3.14609	2.84965	2.19001	2.61638	2.92847	2.90488	2.69134	3.1746	2.65315	2.38883
AC010894.3	NA	0.343468	0.0681331		3.05104	2.95878	3.35839	3.01685	3.38808	3.12771	3.63808	3.05869	3.46543	3.15343	3.7373	3.2746	3.98778	3.29124	3.82699	3.74989	4.33558	3.39944	3.63792	3.62636	3.19125	4.07866	3.42725	3.46543	3.728	2.54071	3.85376	3.49465	3.65368
AC010894.5	NA	0.0255178	0.902914		4.71495	4.9292	4.93814	5.1151	5.07354	4.81207	4.90203	4.16457	4.3869	4.51037	4.48432	4.20205	4.67092	4.77069	5.00684	4.37256	5.01854	4.74357	4.86232	4.67063	4.81046	5.28814	4.91489	4.3869	5.64775	4.52887	5.47833	4.61407	5.1648
AC010900.1	NA	0.408264	0.0620308		3.79077	3.9754	3.73573	3.86173	4.04157	3.70689	3.09622	3.7635	4.2246	4.14403	4.95172	3.53342	3.68484	4.82239	3.88658	4.2539	5.03277	4.47209	4.62717	4.45392	3.63008	4.25147	4.37967	4.2246	3.48731	4.49759	3.61439	3.97723	4.23214
AC010907.2	NA	0.343779	0.0622911		1.45776	1.63426	1.38947	1.48032	1.81556	2.12887	2.11967	1.78587	1.3477	1.68048	2.15132	2.14993	1.55355	2.0377	1.96937	2.52736	1.77905	1.90269	1.79909	2.44029	1.90593	1.59968	1.94152	1.3477	2.21238	2.16776	2.82891	2.26529	2.30333
AC010907.5	NA	0.339933	0.232052		3.28356	3.05481	3.58436	3.4157	3.22155	3.42283	4.30412	3.52785	3.04762	3.69685	3.05215	3.49975	4.53242	3.34408	6.02943	3.8428	3.43751	3.27547	3.41795	3.77865	3.78301	3.79276	3.37581	3.04762	4.31012	3.56749	4.00975	4.07156	3.51656
AC010928.1	NA	0.24038	0.328821		6.84672	6.86774	6.61394	6.90895	6.73644	6.64741	7.01533	6.87885	7.0016	7.29651	7.71211	7.22919	6.03551	7.77485	5.88183	7.48613	7.26683	7.40629	7.52758	6.10482	6.3792	7.4013	7.39585	7.0016	7.00631	7.35961	6.38418	7.31237	7.54996
AC010930.1	NA	0.310352	0.0520115		1.05562	1.03861	0.792879	0.816877	0.7152	0.811297	1.23283	0.681768	1.21973	1.16588	1.03745	1.19678	0.532289	1.33158	1.50626	1.27572	1.90398	1.40217	0.991765	0.986007	0.874856	1.379	1.7484	1.21973	1.3463	1.29707	1.15375	1.12216	1.32436
AC010931.1	NA	0.0453219	0.702124		11.6072	11.6913	11.5908	11.7071	11.6378	11.6049	11.4284	11.6342	11.8565	11.6709	11.8453	11.7237	11.2795	11.8303	11.6099	11.6788	11.8558	11.7791	11.6373	11.6079	11.6523	11.7901	11.6147	11.8565	11.7366	11.6413	11.5435	11.6883	11.6608
AC010967.2	NA	0.197675	0.2855		1.13114	0.783891	0.934901	0.859164	1.36151	0.881392	2.03713	0.618677	0.768494	1.03132	1.0024	1.01763	1.38925	1.62816	1.77125	0.935338	1.55825	1.24192	1.25123	0.997965	1.25823	1.19961	1.79441	0.768494	1.22695	1.35751	0.898094	0.899497	1.56221
AC010967.3	NA	0.433113	0.134927		1.54001	1.61761	1.43738	1.49243	1.68451	1.23511	3.16198	1.52309	1.61518	2.57466	1.73942	1.77343	2.62914	1.66645	3.308	2.09557	1.77187	1.47005	1.80091	3.19459	2.91849	1.42939	1.74787	1.61518	3.2129	1.8544	2.19765	1.6722	2.00631
AC010969.1	NA	0.4716	0.0968434		4.16455	4.24082	4.04202	4.19876	4.48436	4.35459	5.44747	4.98788	4.14267	4.50852	4.38054	4.4057	5.78812	4.30919	6.35336	5.45134	4.83484	4.13015	4.54156	5.49346	4.52368	5.2661	4.85885	4.14267	5.68206	4.81067	5.66283	4.69856	4.61899
AC010970.1	NA	0.110942	0.553911		4.60196	4.85309	4.82993	4.52814	4.72233	4.375	4.0675	4.42086	4.7106	4.85526	3.93779	5.08747	4.28008	4.83388	5.23321	4.59831	4.82156	4.57802	5.01023	4.8956	3.94353	4.47608	4.65946	4.7106	4.55821	4.97379	4.29878	5.27769	4.54358
AC010971.1	NA	0.597192	0.00135884		1.81471	1.76542	2.3335	1.79451	2.40587	1.99714	1.76877	2.17603	1.83407	2.38838	3.0516	2.83002	2.28422	2.42066	2.71368	2.77857	3.45964	2.41466	2.41841	2.4268	2.88863	2.21383	2.78483	1.83407	2.89867	2.47922	2.21998	2.49703	2.69656
AC010974.1	NA	0.154309	0.520869		2.90711	2.93454	2.38836	2.68974	2.43672	2.89488	4.0859	3.10368	2.86825	2.93721	3.31506	2.91991	3.94856	2.38451	1.85138	3.20763	3.14607	3.49093	3.37409	3.19842	2.70549	3.60963	3.18835	2.86825	3.45337	2.87865	2.6166	3.21105	3.24583
AC010974.3	NA	0.495137	0.0350631		0.835913	1.35181	0.664418	1.20589	0.780271	0.857902	0.823649	0.811798	1.15798	1.08562	0.956442	1.04116	1.26611	2.31926	1.51903	1.52904	1.02294	1.31563	1.74915	1.33885	1.17698	2.73455	1.43952	1.15798	1.17494	1.10558	2.62895	0.923576	1.28329
AC010976.2	NA	0.391956	0.0961286		1.14905	1.12623	1.48582	1.10019	1.40662	1.52772	1.59266	1.92968	1.57283	1.37404	1.67921	1.17494	1.95489	2.17119	2.26831	1.02337	2.0424	1.3376	1.95856	2.03797	1.71285	3.01014	1.85362	1.57283	2.33728	1.74977	0.94298	1.56769	2.71568
AC010982.2	NA	0.513044	0.0397105		2.50087	2.29334	2.10444	2.35433	2.48103	2.39518	3.16227	2.39562	2.29162	2.9335	2.98131	2.40767	3.88007	2.98406	4.13034	3.64223	2.98617	2.60212	2.20977	2.76951	3.39654	2.88076	2.3381	2.29162	3.45563	3.31336	3.23946	2.26979	2.3904
AC010983.1	NA	0.449276	0.0154278		2.2715	2.28256	1.95888	2.26938	2.21804	2.12939	1.88045	1.88563	2.01861	2.36705	2.61746	2.65122	2.47556	2.85186	2.38975	3.55135	2.54342	2.76685	2.25154	2.29939	3.09221	2.70279	2.81922	2.01861	2.69974	2.66948	1.96148	2.35064	1.93799
AC010987.5	NA	0.417275	0.0654102		1.7932	2.44423	1.63142	2.4222	1.86044	1.73388	2.94729	2.37575	2.2855	2.10126	2.92321	2.30382	2.21518	3.11163	2.87754	3.19084	2.08671	2.37586	2.08234	1.90647	2.2569	2.25962	3.18525	2.2855	3.20235	2.58155	2.81124	3.24885	2.65918
AC010999.1	NA	0.824725	0.0338598		5.83634	5.72301	5.4825	5.85419	5.9452	5.9191	3.57858	5.5154	6.42357	6.47411	7.19248	6.59928	5.2865	7.29898	4.06479	6.58741	7.21604	6.99161	6.58273	5.0684	5.83281	6.62274	7.26714	6.42357	6.11074	6.99748	6.3543	6.39862	6.85342
AC011043.1	NA	0.685339	0.0074163		2.90104	2.93762	2.98195	3.28774	3.35135	3.18872	1.48131	2.88873	3.10784	3.78786	4.26775	3.65229	4.84607	3.45144	3.2791	3.51036	3.75183	3.35431	3.23533	4.17508	3.97862	3.88013	3.32196	3.10784	3.64509	2.78702	3.05164	3.39801	3.28351
AC011043.2	NA	0.675387	0.0576508		2.81288	3.07259	1.56979	2.61885	2.11078	2.13416	2.29992	1.74173	3.50849	2.88704	4.56861	2.97523	2.29792	4.01062	2.09173	2.64767	3.71091	4.16705	3.52847	2.43584	1.81271	3.01909	4.07587	3.50849	1.83515	3.54486	2.67944	3.18034	3.12888
AC011073.1	NA	0.321051	0.0390332		10.5201	10.563	10.4555	10.6045	10.5201	10.4747	10.2697	10.5348	10.4953	10.8995	11.0104	10.7838	10.3517	11.022	9.80114	11.0408	10.8566	10.7505	10.9224	11.0242	11.0238	11.0777	10.9535	10.4953	11.1005	10.7001	10.8006	10.7872	10.8807
AC011155.1	NA	0.453749	0.00473901		1.00518	1.09104	0.807227	0.791683	0.815411	0.930241	0.775973	1.23651	1.07114	1.38069	1.39095	1.13012	1.44493	1.67817	1.60279	1.28353	1.54802	1.08457	1.09064	1.57325	1.03438	1.7196	2.03851	1.07114	1.11767	1.54858	1.86679	1.45722	0.956543
AC011193.1	NA	0.461242	0.0328393		1.96398	1.83872	1.59132	1.91817	1.79175	1.55646	2.01505	2.19382	1.94125	1.95992	1.59205	1.76034	3.45806	2.05063	3.36002	2.58748	2.22238	2.35517	2.30986	1.9805	2.33116	2.81731	2.24524	1.94125	2.12742	2.63503	2.63594	2.21893	1.99288
AC011196.3	NA	0.0134064	0.955902		2.47159	1.95792	2.22485	2.09292	1.96775	1.97084	3.57808	2.48667	2.19261	2.38556	2.46138	1.93908	2.68243	2.11186	2.94905	1.69054	1.71441	1.97943	2.22432	2.79575	2.6483	2.72232	2.74245	2.19261	2.2119	2.29838	1.96861	2.77146	2.31879
AC011239.1	NA	0.338297	0.230165		3.6473	3.79565	3.55316	3.7416	3.80484	3.61974	2.65837	3.8605	3.41093	3.55403	3.58208	3.57895	5.34735	3.62952	4.41774	4.06452	3.58591	3.1001	3.91208	4.38031	3.86581	4.27604	4.13638	3.41093	5.13191	3.86465	2.53958	4.34041	3.36335
AC011239.2	NA	0.268566	0.256017		2.69917	2.52453	2.89474	2.23772	2.99785	3.28024	2.84782	2.8966	2.83609	2.89129	3.2862	2.85307	2.93591	3.38545	2.70669	4.27652	2.3235	3.33995	3.02939	2.94466	1.96997	2.74409	3.18414	2.83609	3.24016	2.78109	4.21905	3.31526	3.14165
AC011243.1	NA	1.07658	0.000210452		3.06546	3.11527	2.16169	2.9893	2.60043	2.97465	3.70295	2.59846	2.94302	3.84273	4.00339	3.07934	5.51162	3.96193	4.89242	4.19027	4.53345	3.45841	3.29353	3.73044	4.06539	3.81131	4.21806	2.94302	4.43158	4.18298	4.38819	3.45737	3.65008
AC011247.3	NA	0.45313	0.208152		4.18154	3.88134	4.01541	4.04921	4.26642	4.44526	4.85347	4.02139	3.83696	4.75308	3.53557	4.29124	4.84607	3.06842	6.23677	4.82806	4.60449	4.19264	3.9349	6.24914	5.3548	4.48676	4.47051	3.83696	5.74532	3.84918	5.89687	4.32802	4.00052
AC011284.3	NA	0.524178	0.0223535		1.81354	1.75242	1.58621	1.62094	1.43508	1.97145	2.21005	1.76762	2.09594	1.68877	2.09355	1.88348	3.23687	2.4261	2.32989	1.97629	2.16084	1.99991	2.38195	2.90387	2.04024	2.05192	3.06641	2.09594	2.62248	1.71713	3.51246	2.48583	1.92795
AC011286.1	NA	0.285163	0.284322		3.84478	3.77691	3.62495	3.76015	3.3255	3.55588	3.45897	3.63901	3.69911	3.9214	4.55226	3.55871	2.89842	4.55811	4.0964	4.9645	4.2722	4.36796	4.38162	2.60455	2.55896	3.6236	4.35129	3.69911	3.85169	3.98025	4.11506	4.29794	3.68314
AC011288.2	NA	0.247788	0.131539		2.00056	1.6902	1.45931	2.09618	1.55937	2.20917	1.84085	1.9615	2.28096	1.92308	2.1678	2.23589	2.69584	2.6455	1.89513	2.34498	2.21093	2.13973	2.10359	2.10293	2.14101	1.68834	1.89524	2.28096	1.68929	2.47783	1.68359	2.20231	2.42757
AC011290.4	NA	0.257014	0.345367		3.58735	3.91256	3.55536	3.41414	3.59331	3.49343	3.48819	4.07995	3.67668	3.83903	4.47666	3.97004	3.66061	4.70135	2.0409	4.08661	4.4898	3.96461	4.42575	2.65221	3.15276	4.4567	3.94759	3.67668	3.75923	4.27742	4.21621	4.20658	4.03055
AC011294.3	NA	0.444606	0.00927324		2.60754	2.69114	2.70686	3.17564	2.9021	2.6341	3.48096	2.4249	2.92548	3.07779	3.48274	2.84754	3.77014	3.40488	3.61215	3.07794	3.55496	3.52761	3.48617	2.98751	2.96547	3.21326	2.90632	2.92548	3.51436	3.59254	3.22761	3.04718	3.44541
AC011298.2	NA	0.678328	0.000181069		4.74468	4.77875	4.54845	5.09385	4.94691	4.85007	4.81582	4.20046	4.76823	5.73001	5.47279	5.42728	5.59101	6.03824	4.92961	5.7871	5.22734	5.29036	5.58355	4.91959	5.60859	5.9201	5.44188	4.76823	5.57116	5.10891	5.29866	5.42117	5.42478
AC011306.1	NA	0.202669	0.427398		0.767448	0.823886	1.82787	0.720343	0.856959	1.18555	2.71414	0.730207	1.51457	1.32149	1.70837	1.2068	0.957548	1.31494	1.81492	1.66187	2.51151	1.26739	0.926939	1.70957	2.07631	1.45061	1.00251	1.51457	1.78858	1.21805	1.24358	1.41632	0.699217
AC011309.1	NA	0.391238	0.0207604		3.23605	3.2124	3.2599	3.07298	2.93924	2.73327	3.27054	2.87061	3.31314	3.48686	3.2818	3.94021	2.66058	3.90223	3.63261	3.52602	3.34013	3.22361	3.77967	3.92802	3.97127	3.50636	3.2693	3.31314	3.06655	3.55931	3.35694	3.48479	3.61345
AC011313.1	NA	0.703282	0.0108172		3.79613	3.74493	3.46666	3.8668	3.83616	3.86957	2.08659	4.30593	4.41669	4.24119	4.61638	4.67977	3.92217	4.96968	3.41058	4.5171	4.59677	5.02349	4.81689	3.26031	3.92036	4.58013	5.04963	4.41669	4.11188	4.84454	4.30184	4.39255	4.59247
AC011330.13	NA	0.180703	0.478281		1.90806	2.0873	1.99283	2.68734	2.04522	1.91745	0.824991	1.58925	2.17845	2.22715	1.95798	1.84045	2.54768	2.94951	2.14642	1.51389	2.15937	1.86769	2.06991	1.45307	2.18378	3.1115	2.26795	2.17845	2.37344	1.79694	1.00609	2.72997	1.52372
AC011357.1	NA	0.441088	0.0375035		0.711085	0.943919	0.761731	1.00004	0.888997	1.26273	1.97567	0.548994	1.05009	1.12056	1.04363	1.34392	1.0283	1.19985	1.84498	1.91121	1.91865	1.36012	1.15502	1.31229	0.931719	1.8661	2.01102	1.05009	1.08333	1.29115	1.57935	2.24608	1.84275
AC011363.1	NA	0.508643	0.0243		1.9891	2.03102	1.72494	2.18722	1.89707	2.00787	1.81245	1.98526	2.22108	2.20629	2.9588	2.6566	1.77836	3.1115	1.31303	3.23353	3.07591	2.7653	2.66194	2.04123	1.91975	2.28398	2.5359	2.22108	2.53507	2.90622	2.17431	2.32022	3.15386
AC011372.1	NA	0.509346	0.000358267		8.45048	8.53998	8.15498	8.39815	8.26587	8.42823	8.56549	8.49538	8.35232	8.93278	8.83854	8.74092	8.89141	8.88419	9.30425	9.24733	8.92013	8.66671	8.96319	9.2693	9.05379	9.18879	8.72642	8.35232	9.00868	8.72802	8.96764	8.70672	8.90889
AC011376.1	NA	0.149192	0.439531		1.71452	1.36504	1.51431	1.32218	1.95275	1.65077	1.04991	1.09371	1.46434	2.02617	1.79935	1.44299	2.07151	1.49308	1.98468	2.43732	1.04161	1.65623	1.1894	1.05877	1.13877	1.33596	1.47934	1.46434	1.96575	1.95096	1.83246	1.53657	1.25084
AC011379.1	NA	0.247794	0.165652		1.2381	1.04054	0.902381	1.07914	1.03044	1.08068	1.00359	1.07175	0.882631	1.15064	1.23622	1.15142	2.59982	1.68887	1.85366	1.27965	1.41086	1.08632	1.11131	0.889839	1.04399	1.16606	1.18891	0.882631	1.16714	1.16509	1.19651	1.04055	1.37804
AC011404.1	NA	-3.64806	1.35527e-07		8.69019	8.44754	9.19756	8.52719	8.73373	8.32401	8.16406	7.94736	8.19843	5.05573	4.49056	6.69257	2.27443	5.18251	3.43264	4.0618	4.71267	6.52121	6.24138	2.65582	3.52817	4.50101	4.52669	8.19843	3.78715	5.67368	3.57789	5.86765	5.45687
AC011410.1	NA	0.040765	0.874511		1.35588	1.40068	1.45309	1.12308	1.15646	1.68729	1.98209	1.78251	1.41189	1.88539	1.53221	1.06315	2.79788	1.28783	1.33287	1.38229	1.64708	1.09184	1.2825	2.23823	2.71563	1.57527	1.03807	1.41189	1.49477	1.10547	1.60433	0.640435	1.36141
AC011431.2	NA	0.496207	0.0326571		1.04279	1.06652	1.1228	1.1872	1.24366	1.59199	1.71724	1.00156	1.03698	1.42059	1.4067	1.15633	2.75968	1.16469	2.00983	1.39368	1.51322	1.22326	1.14145	2.3302	2.40187	2.4033	2.14711	1.03698	2.18044	2.04764	1.6076	1.47454	1.57333
AC011450.1	NA	0.463003	0.303592		5.49238	5.44932	5.53529	5.94908	5.42303	5.18106	3.9256	5.29405	6.06929	6.35379	7.38647	6.03367	3.65411	6.95319	3.11298	5.74852	7.04716	6.76501	6.56125	4.70496	5.21938	6.04866	6.36049	6.06929	4.95373	6.18398	5.50509	5.87396	6.10013
AC011453.1	NA	0.0679844	0.526093		12.0736	12.1469	12.0514	12.0777	12.0359	12.0314	12.2407	12.1456	12.1374	12.2165	12.1989	12.0991	12.0498	12.3412	11.8828	12.2726	12.1232	12.1925	12.2429	12.2565	12.1948	12.2394	12.1636	12.1374	12.2305	12.1175	12.1534	12.1363	12.2008
AC011456.1	NA	0.346217	0.00881513		0.419435	0.452499	0.242649	0.439903	0.47905	0.408329	0.620901	0.575659	0.643049	0.939013	0.611685	1.01865	1.27432	0.745139	0.741874	0.699746	0.805922	0.845228	0.779074	0.732023	1.16724	0.701486	1.08078	0.643049	0.645649	0.691326	0.511012	1.10469	0.700813
AC011465.1	NA	0.717663	0.0477132		6.08973	6.13766	6.17592	6.44434	6.25997	6.62119	4.7773	6.22398	6.80126	7.02145	7.64522	7.10965	5.87585	7.64801	4.86368	7.07155	7.89407	7.37037	7.21998	4.9641	6.69095	7.4276	7.55121	6.80126	6.5381	7.30664	6.43075	7.00638	7.31943
AC011467.1	NA	0.174635	0.436769		3.56211	3.4099	3.48153	2.90244	3.24537	3.16073	3.93972	3.55958	3.27324	3.57744	2.77071	3.06235	4.07256	3.33248	3.83376	3.9909	2.5866	3.58097	3.84633	3.45013	3.75349	3.30212	3.00944	3.27324	4.00156	3.31955	4.27774	4.35106	3.955
AC011477.1	NA	-0.00233854	0.993588		3.28394	3.64231	3.34723	3.20701	3.03848	3.19847	1.86992	3.11051	3.30471	3.0895	3.31804	3.47603	2.2936	3.05209	1.87945	3.41614	3.79962	3.2441	3.15481	2.61608	2.11492	2.66407	3.80312	3.30471	3.03193	3.52439	3.39964	3.52979	3.46916
AC011498.1	NA	0.354059	0.00349347		10.8209	10.8529	10.7247	10.8332	10.764	10.9071	10.8213	10.9151	10.8381	11.2228	11.1497	11.0488	11.1057	11.3003	10.8485	11.5191	11.1104	11.1075	11.1504	11.1823	11.3337	11.4061	11.2536	10.8381	11.3383	11.0752	11.3409	11.214	11.1516
AC011499.1	NA	0.122201	0.320429		11.6328	11.4472	11.5645	11.5317	11.5433	11.6263	11.7089	11.5686	11.5501	11.7396	11.8248	11.6963	11.1691	11.8146	11.3188	11.7084	11.7064	11.7419	11.8902	11.6756	11.8102	12.0105	11.7196	11.5501	11.896	11.684	11.5457	11.7027	11.7358
AC011513.4	NA	0.127853	0.533848		2.92243	3.27144	2.88486	2.70675	3.14335	3.36393	3.50169	2.77944	2.77811	3.43902	2.89877	2.97449	3.91066	3.34111	3.18114	3.3521	2.75726	3.35909	3.06784	3.54207	2.16844	4.079	3.08147	2.77811	3.27107	2.68323	3.18261	3.16675	3.10505
AC011516.2	NA	0.530573	0.00294934		4.74914	4.8442	4.41208	4.54369	4.6007	4.43278	4.28953	4.95112	4.37698	4.86126	5.2768	5.05737	4.8514	4.95303	5.89392	5.22107	4.87914	4.79878	5.48729	4.91543	4.81967	5.52488	4.97597	4.37698	5.02628	5.14962	5.35405	5.1743	5.57024
AC011518.2	NA	0.286299	0.242591		1.78371	1.92167	1.62344	1.20034	1.36017	1.5833	2.75783	2.06587	1.11677	2.31972	1.91001	2.19264	2.75417	1.56671	2.06207	1.5231	1.52451	1.62642	1.581	2.78852	1.59221	2.18798	2.77035	1.11677	1.78477	2.42163	1.6604	2.5917	2.0026
AC011524.1	NA	0.359569	0.0357796		3.13009	3.72485	2.95611	3.40806	3.12571	3.41484	3.22415	3.65327	3.33433	3.17444	3.89394	3.69676	3.60282	3.957	3.81766	3.96749	3.91255	3.3755	3.79078	3.99984	4.21987	3.31896	3.49825	3.33433	3.35404	3.43272	4.34774	3.4387	3.66115
AC011524.2	NA	0.637952	0.00331725		3.68322	3.45103	2.98211	3.02572	3.46056	3.58844	2.84697	3.77022	3.73718	3.68299	4.04701	3.7982	3.43885	3.88037	2.99828	4.84948	3.8436	3.96752	4.06731	4.02822	3.9161	4.03065	4.4111	3.73718	4.63909	4.41073	3.99576	4.6748	4.22058
AC011524.3	NA	0.388934	0.128043		2.37857	2.30794	2.01131	2.24594	2.04412	1.92107	2.27129	2.82373	3.50208	2.02039	2.58198	2.47173	3.81301	2.80429	2.50662	2.21177	3.62104	3.12337	2.70021	2.57967	2.65613	2.32607	2.46933	3.50208	2.48446	2.09552	3.64701	2.85609	3.09911
AC011525.2	NA	0.196946	0.367749		2.62977	2.23011	2.83098	2.4934	2.34655	2.20687	2.85004	3.1676	2.34395	2.71719	3.09451	2.03366	2.61136	2.83524	2.38994	3.10359	2.66285	2.43745	3.13048	2.96986	3.47126	3.36416	2.13605	2.34395	2.52097	2.74414	3.82493	2.57814	2.30091
AC011525.4	NA	0.542942	0.0198681		2.95147	2.9628	2.28583	2.42141	2.62913	2.25575	2.09102	2.43132	2.23121	3.00937	3.45967	3.16976	3.18425	3.15478	2.88409	3.44702	3.12306	2.69298	2.91698	2.41544	4.27444	2.03437	2.71912	2.23121	2.73318	2.91912	3.64679	2.96041	3.34932
AC011551.3	NA	-0.21975	0.356953		4.68106	5.03671	4.94244	4.8823	4.87964	4.94853	5.16192	4.80699	4.33713	4.56804	3.53154	5.20166	4.99065	4.06646	5.69369	5.03671	4.84858	4.30897	3.84015	5.373	4.71594	4.85701	4.07609	4.33713	4.87712	4.02301	5.05034	4.74707	4.52122
AC011558.5	NA	-1.11607	9.88891e-05		5.89398	5.94094	6.46897	6.06456	6.24066	5.81217	6.73257	6.14345	6.51432	5.01843	4.92342	5.31342	4.29122	4.94762	5.26805	5.32157	4.61818	5.80999	5.26721	4.46227	3.42516	5.04787	5.32205	6.51432	4.94728	5.59579	4.93148	5.10331	5.57568
AC011591.1	NA	0.796055	0.021123		1.7514	1.38997	1.19855	1.65146	1.96265	2.64096	1.60522	1.56868	2.34843	2.99808	2.79633	3.44258	0.719146	3.01318	1.39533	3.01753	3.19791	3.10413	2.65407	1.85948	1.71155	2.08856	4.1003	2.34843	1.99383	2.65816	2.33453	2.79435	3.50989
AC011625.1	NA	0.271517	0.256302		3.4634	3.69537	3.53588	3.5753	3.77973	4.0339	2.89089	3.48502	3.49614	3.71394	4.02115	4.33151	4.32848	3.67369	2.49636	4.76992	3.74442	4.20245	4.23029	3.3745	2.82799	4.27623	4.09906	3.49614	3.61735	3.9848	3.42172	4.11679	3.71607
AC011648.1	NA	0.318347	0.136445		2.01761	2.54314	2.40298	2.62081	2.35144	2.31378	2.7521	2.34348	2.40543	2.53873	2.49638	2.54817	2.89442	2.79444	2.6504	2.40233	2.47371	2.10273	3.30895	3.33805	2.03713	3.57913	2.56911	2.40543	3.70295	2.62344	3.309	2.18	2.74746
AC011718.2	NA	0.457108	0.216272		3.81577	3.88887	3.05626	3.83386	4.05557	2.91764	3.53687	3.68087	5.33148	3.10861	5.34468	3.20097	3.28329	5.26194	3.74595	3.55842	5.23983	4.66929	4.65134	4.0038	3.58119	4.76025	4.97922	5.33148	5.17095	3.70853	4.18918	3.01852	4.15068
AC011718.3	NA	0.852917	0.0628486		4.0829	4.79486	3.93718	4.50342	4.52068	3.40303	3.88565	3.88933	5.58814	4.76015	6.71808	4.63601	3.83127	6.40663	3.13563	5.51659	6.20335	6.3215	5.73642	4.50955	4.0736	6.28272	5.65687	5.58814	5.67223	4.43021	2.93676	5.55218	4.87978
AC011738.1	NA	0.821983	0.128537		8.22538	8.4527	8.10775	8.51446	8.37363	8.36431	4.82638	8.15014	9.13206	9.1846	9.91238	8.97878	6.86888	9.59558	5.48203	9.21777	9.91937	9.7757	9.3337	7.52729	8.04998	9.443	9.56272	9.13206	8.63621	9.55771	7.95339	9.2663	9.36845
AC011747.3	NA	0.437289	0.0111494		3.47235	3.43966	3.08575	3.15338	3.32927	3.34773	2.98024	3.00112	3.52734	3.40796	3.87339	3.46882	4.28209	3.65491	4.32951	4.0006	3.59284	3.47581	3.54671	4.15083	3.1653	3.50611	3.71079	3.52734	3.18053	3.61772	4.12164	3.57074	3.75509
AC011747.4	NA	-0.127002	0.548049		4.08597	4.28578	4.01065	4.24743	4.36291	4.01392	4.66818	3.8788	4.03206	4.53622	4.15158	3.66624	4.27707	4.48777	3.09143	3.96657	2.88955	3.93385	4.48147	4.39387	4.43709	3.933	4.14229	4.03206	4.09888	4.31229	3.53235	4.30337	4.31678
AC011747.6	NA	0.26378	0.220249		2.10479	2.37662	2.14814	2.28668	2.2404	1.86247	2.90657	2.18853	1.83631	2.29447	2.27048	2.27506	2.69454	2.57326	2.37403	3.68929	2.23728	2.4093	2.29141	2.05973	3.05662	2.18413	2.56639	1.83631	2.17334	2.31782	3.50836	2.56031	2.23791
AC011748.1	NA	0.418274	0.13645		2.63147	2.78411	3.1798	2.72994	2.69554	3.43439	3.42945	3.07715	3.82103	3.47517	3.39948	3.50763	2.70095	3.81009	1.88936	3.75381	4.6893	3.66228	3.33222	2.48976	3.13834	3.73057	4.26657	3.82103	3.31805	4.08628	3.15348	4.0035	3.87733
AC011752.1	NA	0.531406	0.0184698		2.03393	2.33394	1.83861	2.29063	2.41938	2.52238	1.95552	2.55278	2.5623	2.39695	2.76281	2.56789	3.332	2.79172	3.57236	2.61029	2.47422	2.49767	2.81968	4.29271	2.80305	2.44896	2.7606	2.5623	2.99787	2.51363	3.29145	2.19274	2.51582
AC011753.5	NA	0.411221	0.0390515		1.41671	1.47173	1.40729	1.62778	1.95811	1.66987	1.9832	2.24608	1.64175	1.86656	1.86935	1.66551	1.92593	1.94993	1.90599	2.28401	2.15047	1.82225	1.68787	2.20159	3.15328	2.63105	2.25864	1.64175	2.33822	1.83202	2.92568	2.31529	2.07133
AC011754.1	NA	0.032196	0.893534		2.34108	2.65006	2.70701	3.0216	2.4896	3.15186	2.37505	2.44536	2.50657	2.84182	2.64181	2.16289	1.3838	2.63971	2.43317	2.79583	2.43363	3.33822	2.70224	3.30985	3.19936	2.89316	2.8075	2.50657	1.94741	2.43509	3.39132	2.80746	2.6135
AC011841.1	NA	0.623666	0.107721		2.73966	2.54975	2.64325	2.86495	2.33498	2.7244	2.02719	2.31412	3.74034	3.73247	4.77797	3.64953	2.05237	4.15187	2.12494	2.06279	3.82938	4.94979	4.11174	2.55769	2.48452	2.49391	3.70416	3.74034	2.44272	4.02733	2.12218	3.04882	3.6058
AC011841.2	NA	0.697164	0.0317237		9.37688	9.42328	9.42092	9.3036	9.40173	9.20033	7.8188	8.84199	9.49196	9.96451	10.4986	9.7911	8.54952	10.3764	7.45379	10.3018	10.5526	10.135	10.2845	9.52225	10.0232	10.3374	10.0762	9.49196	10.1603	9.95126	9.77304	9.60843	9.93481
AC011841.3	NA	0.904155	0.0099498		8.00915	8.06953	8.03597	8.21408	8.10497	8.0922	6.04097	7.55197	8.17026	8.81226	9.08928	8.75748	7.25726	9.06597	6.5874	9.38506	9.34928	9.05809	8.98721	7.83677	8.72878	9.29223	9.19527	8.17026	8.82966	8.77132	9.4155	8.65127	9.04073
AC011841.4	NA	0.870584	0.00926046		3.87154	3.90102	3.53556	3.92171	3.71558	4.48919	1.88032	3.66054	3.80096	4.71492	5.06421	4.33807	3.8535	4.81098	3.57033	5.30566	5.63092	4.76958	4.8414	3.00564	3.94869	4.5572	5.32009	3.80096	5.22278	4.60405	4.21684	3.93361	4.73871
AC011841.5	NA	0.756922	0.0498738		9.22663	9.22154	9.1964	9.1843	9.1204	9.07514	7.2176	8.77151	9.38497	9.84318	10.4283	9.67568	8.30435	10.2456	6.60285	10.1457	10.4178	10.2624	10.0572	9.3815	9.78448	10.1963	10.0588	9.38497	10.0454	9.84665	9.65245	9.63661	9.83166
AC011841.6	NA	0.923716	0.00632035		8.56811	8.59805	8.53605	8.55005	8.31542	8.5489	6.87937	7.6757	8.66888	9.31809	9.61278	9.05535	8.08098	9.68896	6.74809	9.66945	9.86408	9.44039	9.44259	8.51385	9.30239	9.72491	9.73331	8.66888	9.46915	9.38956	9.46734	9.16107	9.32426
AC011841.7	NA	1.19203	0.00806657		6.71018	6.21551	6.40067	6.28582	6.37065	6.20681	2.4707	5.93754	6.36359	7.32696	7.32362	7.18401	6.01726	7.49085	4.5235	7.71777	7.71904	7.34095	7.33557	6.68211	7.06027	7.56912	7.5536	6.36359	7.51513	7.14071	7.38855	7.04094	7.23914
AC011897.2	NA	0.00814567	0.975725		1.83967	1.71637	1.43679	1.19581	1.38522	1.5061	2.6568	2.60345	1.6115	1.69297	1.61726	2.14608	1.23509	1.85161	2.07245	1.90238	1.98092	1.28755	2.06652	1.23098	2.52588	2.5126	2.61002	1.6115	1.34963	1.62637	1.10024	1.45394	1.7372
AC011899.10	NA	0.197739	0.25821		4.23385	3.98853	3.84375	3.96099	4.09294	3.97034	4.24072	3.98147	3.80769	4.23399	4.43739	4.49496	3.86569	4.1334	3.91078	3.78293	3.91937	3.99917	4.15249	4.21671	5.24417	4.33835	3.85786	3.80769	4.85455	4.03842	4.11607	4.34673	4.47136
AC011899.9	NA	-0.0327984	0.823498		4.74419	4.78168	4.86552	4.49471	4.71991	4.72195	5.23522	4.85868	4.79045	4.88381	4.64705	4.89695	4.41873	4.91162	4.60963	5.21556	4.70111	4.5262	4.82993	4.27915	4.54715	4.71886	5.02599	4.79045	4.89773	4.78819	4.9932	4.82161	4.8685
AC011994.1	NA	0.609224	0.0603503		7.45326	7.425	6.93036	7.58715	7.56465	7.23373	6.89061	7.5363	7.90858	8.04811	8.91588	8.17576	6.45151	8.66603	5.94619	8.73512	8.68817	8.26274	8.32899	7.12016	7.80299	8.34159	8.47738	7.90858	8.06185	8.22894	7.11974	8.46793	8.28047
AC011995.1	NA	0.0779979	0.722707		3.66737	3.83757	3.81407	3.76163	3.71604	3.70177	3.25226	3.41646	3.6128	3.74837	3.82137	3.7925	2.98481	4.26323	3.72209	3.71724	3.95995	3.59602	3.3488	2.65866	3.36284	3.71541	4.56919	3.6128	3.76346	3.71177	3.27231	4.45	4.33352
AC011995.3	NA	0.445105	0.00817757		2.59833	2.83738	2.61289	2.31722	2.7794	2.65029	2.54973	2.87296	2.63642	3.12688	2.95852	3.42864	3.25905	3.43568	2.43937	3.02028	3.40726	2.56503	2.97778	2.87012	3.2237	3.20502	3.26872	2.63642	3.83511	2.87875	3.11285	3.25304	3.01015
AC011997.1	NA	-0.0502056	0.815865		1.00375	1.30869	1.33556	0.708656	0.882815	0.908965	1.75123	1.40401	0.596182	1.13523	0.958422	0.975071	0.796421	0.672186	2.3024	0.861589	0.855926	0.960656	1.0692	1.52232	0.866598	1.02248	1.00045	0.596182	1.57401	0.984497	1.02627	0.547481	1.26815
AC011998.1	NA	0.334737	0.111475		1.28029	1.2727	1.10545	1.05995	0.987617	1.32873	1.88345	1.71884	1.41409	2.10391	1.41704	1.10386	1.10283	2.1181	2.61695	1.61199	1.33082	1.80943	1.59996	2.30993	1.12838	1.82337	1.53014	1.41409	1.4169	1.65584	1.83097	2.37962	1.17083
AC012003.1	NA	0.42308	0.0993379		5.22423	5.38605	4.52067	5.22865	5.00676	4.81869	4.74122	4.87849	5.54503	5.63605	6.54853	5.36174	4.12869	6.29608	4.64854	5.71626	5.45126	6.09553	5.94736	4.99227	4.95384	5.69899	5.97057	5.54503	5.07256	5.12427	5.07187	5.75759	5.22189
AC012005.3	NA	-2.68945	6.51048e-06		7.62039	7.45721	7.20553	6.97631	7.45426	7.85348	7.0901	7.62103	5.97505	5.10123	4.79297	6.50384	1.92654	3.94342	2.21127	3.94694	4.52723	6.16362	6.07298	4.49289	3.07156	3.94851	4.09936	5.97505	3.30143	5.77225	3.74746	6.06491	5.55498
AC012005.4	NA	-0.128174	0.564679		3.79138	3.88142	3.55686	3.40014	3.54006	3.52416	3.49944	3.50126	3.64743	3.33754	4.43321	3.51389	4.23	3.78398	3.33864	3.69522	2.96586	3.3829	3.57473	2.26608	3.62245	3.54771	3.72894	3.64743	3.34822	2.68093	3.01538	3.99601	3.19884
AC012047.1	NA	0.227101	0.208606		0.492934	0.5466	0.38614	0.637906	0.856165	0.795777	0.865197	0.790816	0.599227	0.769354	0.637104	0.527639	1.66069	0.50206	0.828094	0.527446	1.43631	0.851972	0.582104	1.6937	1.58767	0.758125	0.702521	0.599227	0.80123	0.897528	0.903098	0.74068	0.803831
AC012065.4	NA	0.256574	0.183472		2.65991	2.41238	2.07514	1.96281	2.28512	2.01442	3.38567	2.23431	2.32205	2.6332	3.09886	2.65236	2.87947	2.61233	2.87147	3.1521	2.44712	2.77195	2.68088	2.42778	2.45338	2.70644	2.97606	2.32205	2.42541	2.27707	1.90033	3.11436	2.17735
AC012074.2	NA	0.537056	0.00606539		3.79003	3.66411	3.88933	3.62841	3.41575	3.89977	4.13279	3.45045	4.10433	4.47668	3.86735	3.9907	4.38664	3.92837	4.43703	4.30204	4.15177	3.60779	4.9217	4.79099	4.51266	4.23285	4.57494	4.10433	3.953	3.69341	4.9244	4.66189	4.72247
AC012087.2	NA	0.769831	0.0144597		2.97625	1.76553	1.82274	1.99366	2.50933	1.78502	2.70173	2.17862	1.81681	2.81428	3.97123	2.64685	3.61575	2.92129	4.01461	3.11089	3.87661	2.56781	2.26276	3.28652	1.94523	3.5078	3.85183	1.81681	3.06552	1.92094	2.22031	2.76536	2.65799
AC012119.1	NA	0.502674	0.00256016		0.867945	0.869966	0.870807	0.915685	0.938676	1.12727	1.21066	1.3545	1.03709	1.16784	1.97849	1.53715	1.11307	1.90528	1.43913	1.54358	1.77835	1.23987	1.69436	1.6803	1.31556	1.4346	1.43145	1.03709	2.21432	1.48182	1.91774	1.27487	1.29659
AC012123.1	NA	0.101242	0.668787		2.51562	2.24192	2.85187	2.40006	2.48973	2.50964	2.3863	2.81229	2.11196	2.486	2.0015	2.40681	2.413	2.56103	1.73021	3.43335	2.66877	2.37797	2.31311	3.77875	2.77346	2.37487	2.63313	2.11196	3.19076	2.34639	2.20685	3.43714	2.37841
AC012146.7	NA	-0.305303	0.23706		2.66551	2.42691	3.28332	2.78482	3.13099	2.80014	1.83541	3.0965	1.96047	2.17436	2.05544	2.45101	1.51437	3.08384	2.94921	2.11366	2.53113	3.57607	2.6257	2.66773	1.78406	2.73769	2.66521	1.96047	1.87705	2.78632	1.95335	2.07281	1.6124
AC012150.1	NA	0.366482	0.0658862		0.812501	1.19712	1.07696	1.25988	1.04846	0.973238	1.90676	1.15419	1.11151	1.0076	1.14539	0.991328	1.78182	1.52679	1.4914	1.5899	2.62944	1.67903	1.62578	2.32254	1.3564	1.44555	1.51734	1.11151	1.93538	1.28595	1.40045	1.37141	1.5382
AC012168.1	NA	0.557733	0.0352146		3.66597	3.43189	3.47635	3.52959	3.86531	3.47851	3.76057	2.61534	3.6944	4.88629	5.17984	3.88301	3.93619	4.8087	3.59854	4.29451	4.15931	4.81171	4.13558	4.23741	3.79813	3.61407	4.73936	3.6944	2.98696	3.97827	3.1404	3.71319	3.59866
AC012175.1	NA	0.596387	0.00422646		3.02263	2.57336	2.65401	2.81638	3.04281	2.67947	2.97961	2.73878	2.65287	3.06414	3.75374	3.33601	3.32805	2.91587	4.42129	3.16689	3.36045	2.75981	3.03517	3.77266	3.70486	3.81023	3.84917	2.65287	3.50959	3.28277	3.73287	2.78105	3.60117
AC012181.1	NA	0.42739	0.000251739		10.844	10.8082	10.7331	10.781	10.6824	10.8301	10.6251	10.9246	10.8635	11.2091	11.2076	11.0543	11.2381	11.2741	11.1525	11.2168	11.1526	11.172	11.2631	11.315	11.3809	11.4529	11.2218	10.8635	11.2814	11.1657	11.3164	11.1007	11.2693
AC012181.2	NA	0.0873399	0.660313		4.25166	4.40634	4.13021	4.10979	4.06584	4.24674	4.25297	4.54768	3.85096	4.00811	4.33908	3.8183	4.41044	4.65238	4.23852	4.0535	3.8564	4.71802	4.96366	5.03097	3.9934	4.66355	4.73283	3.85096	3.79038	4.38304	4.62802	3.92077	3.83264
AC012307.2	NA	0.485506	0.0177506		5.55289	5.21651	5.37776	5.44804	5.5228	5.12046	6.2305	5.78722	5.57292	6.26596	6.08155	5.57098	6.00001	6.36078	5.69996	6.21194	5.75403	5.72444	5.93508	6.95204	6.83754	6.48332	5.79913	5.57292	6.21851	5.54848	5.63564	5.75529	6.03382
AC012322.1	NA	0.141298	0.446488		1.61075	2.08603	2.06141	1.62499	1.57249	1.9544	2.30413	2.02712	1.87657	1.56224	2.85607	1.53439	2.47953	1.74502	2.07564	1.93724	2.62107	2.29409	1.94029	2.10357	2.5621	2.06802	2.34799	1.87657	1.68724	1.84246	1.90899	1.77899	1.64418
AC012353.1	NA	0.408187	0.088635		3.85027	3.89281	3.55373	4.15972	4.01334	3.93143	3.1034	4.19494	4.15334	4.34224	5.07468	3.7557	3.11513	4.6308	3.00276	4.34564	4.63304	4.73158	4.33028	3.73473	4.39328	4.72196	4.62746	4.15334	4.3358	4.15668	4.58997	4.59535	4.34435
AC012354.6	NA	0.67231	0.00198876		2.66693	2.79158	3.07513	2.42614	2.49177	2.54481	2.04966	2.46942	2.77555	3.04202	2.97046	2.90205	3.7059	2.97226	4.12967	4.01554	3.61202	2.72105	3.15963	2.83199	3.82378	3.60016	3.60866	2.77555	3.51247	3.25907	2.82092	2.85906	2.88168
AC012358.7	NA	0.0494317	0.683812		1.40457	1.26105	1.38355	1.29086	1.25034	1.24041	1.43636	1.30895	1.31497	1.19895	1.06846	1.4072	1.39951	1.4294	1.4452	1.27035	1.56068	1.29645	1.24919	1.34619	1.35503	1.38856	1.30212	1.31497	1.36293	1.90158	1.40057	1.3036	1.41226
AC012358.8	NA	-0.953273	0.000990566		4.07117	3.59592	4.26859	3.5208	4.06411	4.78204	2.84828	3.26379	3.45685	2.90896	3.48784	2.12989	3.30585	2.44675	2.98655	2.55443	2.87513	2.56202	3.29656	3.97827	3.31406	1.9899	2.38472	3.45685	1.97837	2.33728	3.04912	3.01823	2.14389
AC012360.1	NA	0.144258	0.172151		11.4793	11.6283	11.4766	11.4844	11.4631	11.478	11.6367	11.5508	11.61	11.6796	11.6938	11.5919	11.5461	11.8308	11.4625	11.7952	11.6679	11.6744	11.7312	11.777	11.6899	11.7873	11.7307	11.61	11.7558	11.5305	11.7055	11.5702	11.7375
AC012360.4	NA	0.432237	0.0634611		2.64121	2.83191	2.6194	2.68953	2.96447	3.10736	2.06456	2.46811	2.94451	3.51952	3.03974	2.41077	2.7463	3.22834	2.09938	3.53103	4.47388	3.1253	2.97562	3.07074	3.47909	3.06135	2.87516	2.94451	3.4911	3.85405	3.12912	2.80314	2.85563
AC012360.6	NA	0.459824	0.064874		1.96416	2.25886	2.08626	2.38043	2.48353	2.13359	2.50086	2.84857	1.83125	1.96551	2.56674	2.73294	3.25154	2.2572	2.83125	2.58125	3.01841	2.71981	2.14501	3.70665	2.59919	1.8584	3.3297	1.83125	3.86895	2.87333	2.92877	3.06912	2.58928
AC012361.1	NA	0.395821	0.0716685		1.89862	1.59668	1.24871	1.385	1.76319	0.939553	1.11898	1.73439	1.43692	1.87795	1.75358	1.24552	2.5063	1.61402	2.23938	1.85293	1.17514	1.92115	2.15932	1.54879	2.71793	2.75065	2.33186	1.43692	1.5003	1.98331	1.41875	1.53499	1.50771
AC012363.1	NA	0.0027786	0.981307		11.7286	11.7849	11.7592	11.7896	11.758	11.9459	11.5023	11.7382	11.8134	11.7599	11.7194	11.8025	11.6747	11.8506	11.4961	11.7805	11.7773	11.8014	11.8382	11.7864	11.802	11.7421	11.7357	11.8134	11.7196	11.7009	11.8281	11.79	11.7925
AC012363.13	NA	0.720268	0.00131033		7.53454	7.5552	6.8555	7.34897	7.30218	7.14241	7.57394	7.50472	7.18536	7.66611	7.80889	7.51483	8.99271	7.87283	8.73351	8.10701	8.02071	7.63161	7.68713	8.75579	8.58427	8.20373	8.11939	7.18536	8.59368	7.54223	8.17748	7.92214	7.95884
AC012363.4	NA	0.137486	0.542816		4.18396	4.34083	4.4524	4.26189	4.42392	4.46783	3.48159	5.11523	4.44932	4.72574	4.07056	4.98033	4.17639	3.87075	5.40513	5.07015	3.7782	4.22251	4.16114	4.57136	4.22572	4.58691	4.96134	4.44932	4.06835	4.22272	4.90598	4.4444	4.91264
AC012365.1	NA	0.744804	0.000400128		4.42168	4.33708	3.78406	4.31655	4.09388	4.23563	4.59804	4.53771	4.33376	4.86555	4.91846	4.52921	5.42834	4.94674	5.67422	5.02637	4.94653	4.64735	4.67142	5.47869	6.19658	5.21017	5.09911	4.33376	5.36974	4.69169	4.87717	4.88036	5.01212
AC012368.1	NA	0.0376721	0.884646		1.10085	0.703574	1.08751	0.769765	0.864082	1.2172	0.875519	1.03917	2.38985	0.803957	0.755455	0.818789	1.33054	0.722738	1.28182	0.940272	1.0233	0.949974	0.65201	2.13745	1.56221	0.765742	1.60555	2.38985	0.975845	1.01241	1.3261	0.976346	1.05092
AC012370.2	NA	0.197091	0.186269		1.2211	1.10688	1.0723	0.874545	1.24479	1.38157	1.35571	1.79854	1.29438	1.50155	1.02502	1.25045	1.70818	1.67642	1.33983	1.89275	1.55177	1.28391	1.87451	1.08585	1.4309	1.42014	1.56786	1.29438	1.35559	1.136	1.60385	1.43458	1.73009
AC012370.3	NA	0.474935	0.0207798		2.16585	2.16776	1.6136	1.95383	1.9385	2.80228	1.87444	1.95294	2.14188	3.23298	2.30401	2.42314	2.71386	2.40979	2.31551	2.57335	3.50646	2.32834	2.51879	2.11457	1.92315	2.1964	2.40481	2.14188	2.72584	2.74872	3.26819	2.2505	2.75637
AC012414.1	NA	0.0719047	0.658745		4.4898	4.2101	4.33441	4.0063	4.28739	3.96999	4.35336	4.60915	4.24978	4.30122	4.68307	4.06246	4.29274	4.31105	4.52885	5.28525	3.8336	4.36769	4.55071	4.37482	4.28588	4.48023	4.25258	4.24978	3.96872	4.2829	4.33474	4.39062	4.17956
AC012442.5	NA	-0.439815	0.00504691		4.21208	4.47382	4.48211	4.74013	4.76896	4.53155	4.80732	4.09217	4.55782	4.14076	4.26905	4.34583	3.84469	3.8153	3.69551	4.35155	3.99553	4.10081	3.97057	4.25743	3.79534	3.55696	4.1155	4.55782	3.93734	4.51096	4.01728	4.08864	4.20561
AC012442.6	NA	0.137832	0.498177		3.03375	2.67089	3.38516	3.10809	2.97954	2.85468	3.09219	3.45513	3.08692	3.68281	2.8576	2.86822	3.90413	2.6509	3.75809	3.25554	2.84197	2.84685	2.98119	3.36099	3.18806	2.74208	3.10558	3.08692	3.99578	3.59393	2.5454	3.36809	3.60325
AC012445.1	NA	0.0764232	0.725495		1.44378	1.89925	1.30274	1.43353	1.80989	1.88183	2.20582	1.61917	1.23599	1.6066	1.71629	1.27345	2.01869	1.81004	2.90485	1.47753	1.70014	1.56622	1.74777	2.14614	1.33532	1.82291	1.50697	1.23599	1.85898	1.3495	2.57663	1.32591	1.50855
AC012451.1	NA	0.214482	0.272061		2.01853	2.3262	2.22773	2.45927	2.46938	2.22551	1.9744	2.18791	1.97041	2.38035	2.77207	2.44653	2.61018	2.01696	1.70314	2.80101	2.15271	2.33973	2.89801	1.80087	2.29452	2.04184	2.81092	1.97041	3.22005	2.98832	2.08322	2.26838	2.82231
AC012456.3	NA	0.44393	0.0812031		1.9014	2.03519	2.02894	2.68554	2.35785	1.30868	2.62927	1.66323	1.93432	3.27604	1.8387	2.37951	3.22072	2.54508	2.87521	2.71126	3.40527	2.1153	2.0186	3.52704	2.24996	1.9231	2.49778	1.93432	2.2993	2.47108	2.75362	1.65318	2.39333
AC012456.4	NA	0.121315	0.607629		3.03347	2.78196	2.89336	2.89464	2.66751	2.05626	3.3646	2.88594	2.9731	2.86912	3.56897	3.03615	1.83057	3.18423	3.47905	3.54764	3.6504	3.51063	3.05437	2.24499	2.7522	3.24275	3.06713	2.9731	2.60607	2.74416	2.39001	3.09352	2.36086
AC012462.1	NA	0.60431	0.0426332		2.16052	2.27791	2.41693	2.35917	2.3006	2.42606	2.48355	2.33887	2.1097	2.42484	2.40166	2.17519	4.03629	2.64224	3.56109	3.13879	3.23219	2.14063	2.5396	2.79346	4.34921	3.01529	2.5243	2.1097	3.63875	2.69931	4.36146	2.14044	2.54695
AC012462.3	NA	0.616118	0.0122157		3.31748	3.64376	3.21733	3.45456	3.77289	3.48663	3.59548	3.49494	3.64397	3.8322	3.55965	3.60246	4.6963	3.97357	3.73308	4.34922	3.98382	4.00014	4.20177	5.42154	4.02965	4.03265	5.22935	3.64397	4.98898	3.59569	3.68446	3.58004	4.46613
AC012476.1	NA	0.336996	0.125285		2.14327	1.59407	1.74333	1.82818	1.66953	1.88092	2.45411	2.02554	1.80894	2.16166	2.10843	1.58903	3.29885	2.0315	2.78176	2.4559	2.25667	1.66415	1.9126	1.85424	3.34952	2.60395	2.00955	1.80894	2.69023	2.01468	2.00632	2.10814	2.14021
AC012485.2	NA	0.446432	0.00347122		1.53723	1.50322	1.62481	1.71398	1.79601	1.21304	1.32485	1.38781	1.45364	1.80153	1.92572	1.95699	1.72041	1.84104	1.81868	1.78732	2.32066	1.6296	2.06845	2.4117	2.10896	1.96234	1.86429	1.45364	2.1936	1.78394	2.4051	2.28649	1.70954
AC012487.2	NA	0.629649	0.00491463		4.8183	4.95139	4.60582	4.66456	4.69654	4.68342	5.34783	4.89982	4.29019	5.24914	5.5159	4.91718	5.62381	4.76593	5.92289	5.45513	5.55061	5.36405	5.26427	5.98073	5.29003	6.14355	5.60834	4.29019	6.31101	5.31901	5.07146	5.10174	5.30992
AC012499.1	NA	0.202872	0.375278		1.81652	1.81677	1.7464	1.90965	1.61186	1.50694	2.72602	1.86297	2.11615	3.3507	2.60627	1.88397	2.45597	2.5814	1.6352	2.04853	1.4448	1.74949	2.88691	2.01637	2.16279	1.86952	2.1318	2.11615	1.50014	1.53185	1.72765	2.14221	2.2452
AC012501.2	NA	0.190889	0.436416		3.90952	3.38214	3.50976	3.58081	3.64745	3.01065	3.5372	2.99909	3.66476	3.56748	4.14794	3.73807	2.76193	4.40403	3.16619	2.88737	3.92128	3.5294	3.86223	4.29482	3.43282	3.51093	4.13449	3.66476	3.60697	4.11374	2.54007	3.34895	4.60958
AC012506.1	NA	0.352022	0.12866		1.59499	1.31709	1.14045	1.87959	1.46567	1.31619	1.47119	1.62532	1.35579	1.94979	1.50955	1.87954	1.56695	1.37874	2.75481	2.03293	1.91407	1.79138	1.28855	2.22604	3.03417	1.13684	2.29399	1.35579	1.52325	2.01251	1.22771	2.31646	1.10576
AC012506.2	NA	0.352123	0.0511694		3.37215	2.86539	3.2312	3.31138	3.39044	3.06566	3.15053	3.6591	3.43386	4.22642	3.24891	3.70214	2.73654	3.94265	3.98717	3.67805	3.18418	3.20625	4.01601	4.0032	3.9343	3.3723	3.60928	3.43386	3.7811	3.5742	3.88479	3.48761	3.54399
AC012506.3	NA	0.025741	0.910763		2.51473	2.14592	2.22849	2.48074	2.4934	2.30846	2.77892	2.29478	1.94896	2.47173	2.28807	2.14001	3.65453	2.95186	2.72975	2.21525	1.8567	1.90884	2.34762	1.90444	2.77865	2.95096	2.17179	1.94896	2.42708	1.92229	2.61157	2.09089	2.2425
AC012506.4	NA	0.5924	0.01935		1.5672	1.81277	1.39788	1.66432	1.62107	1.76394	2.53908	1.63811	1.47586	2.27635	2.69733	1.80268	3.33874	1.84359	3.32198	1.73713	2.47882	2.06644	1.66569	1.76637	2.89814	1.80459	2.41507	1.47586	2.32647	1.98828	2.7768	2.87423	2.69393
AC012507.3	NA	0.472026	0.0329725		5.12596	5.03155	5.07643	5.31553	4.98677	5.25944	5.42021	5.29847	4.95009	5.25144	5.20777	5.15196	6.22173	5.48093	5.44979	5.68467	6.35648	5.21181	5.41999	5.95307	6.36986	6.14976	5.69482	4.95009	6.17277	4.62163	5.3561	6.09182	5.89836
AC012507.4	NA	0.155408	0.459064		4.30706	5.02283	4.26974	4.42402	4.08824	4.04965	5.32491	4.27383	4.09339	5.06758	4.24531	4.06868	5.13902	4.64858	4.69621	4.0362	4.46095	4.29464	4.57646	4.70021	5.36931	4.83466	4.53942	4.09339	5.12262	4.18562	4.63741	4.33442	4.62115
AC012513.6	NA	0.554695	0.0123548		2.64064	2.39801	2.56797	2.64562	2.24257	2.86728	2.83799	2.71481	2.53601	3.2771	3.19174	2.89112	3.43759	3.14758	4.00723	3.4305	4.2183	2.60145	2.64691	3.38361	2.62277	3.77706	2.86331	2.53601	3.22432	2.46106	3.46503	2.79552	3.22877
AC012531.25	NA	0.334952	0.200477		2.00041	2.50248	2.25277	2.90629	1.95432	2.38952	1.81392	1.50669	2.19465	1.89314	2.04293	2.91661	2.20447	2.23237	2.61118	3.39731	2.98605	1.96033	2.49064	2.58718	3.50768	2.61152	3.03603	2.19465	1.69832	3.62413	1.85454	1.9391	2.29096
AC012593.1	NA	0.538298	0.0910086		1.87063	1.40397	1.38064	2.14285	1.82736	1.92372	1.94747	2.69035	2.56486	2.85585	3.23042	1.81915	1.08617	2.21958	2.3753	1.96096	3.94375	3.42294	2.36517	1.34273	2.72434	1.90056	3.71418	2.56486	2.58987	2.63596	2.07939	2.29166	3.09167
AC012594.1	NA	0.211954	0.223073		2.05768	2.07204	2.07957	1.93875	2.084	2.49841	2.02101	2.64836	2.16444	2.84869	2.76505	2.29348	2.00799	2.31428	1.90434	2.91678	2.21997	2.30497	2.73526	1.75674	1.88119	2.59882	2.2435	2.16444	2.22082	2.47631	2.72177	2.71516	2.62564
AC012603.1	NA	0.347694	0.161216		2.25559	1.97633	1.85709	1.88836	2.07983	2.07414	2.38499	1.8258	1.86136	2.60133	3.25413	1.70406	2.07602	2.4548	2.98173	1.74297	2.7943	2.87416	2.52243	1.45129	2.70439	2.00699	2.45331	1.86136	1.9283	3.23652	3.20191	2.0906	1.46547
AC012603.2	NA	0.239995	0.117967		1.41194	1.35847	1.42046	1.28275	1.21039	1.36696	1.4884	1.68404	1.27422	1.9009	1.74946	1.26252	2.27537	1.61122	1.07377	1.90459	1.38423	1.30498	1.55433	1.82906	1.61653	1.82041	1.96419	1.27422	1.34311	1.63174	1.50133	1.70435	1.86611
AC012613.2	NA	0.00805522	0.968486		1.76329	2.06885	2.55733	2.8074	2.52092	2.02864	2.94949	2.24217	2.36946	2.73483	2.60502	2.01619	2.16604	2.61374	2.44296	2.79922	2.13407	2.27225	2.27654	2.42536	1.82589	2.03743	2.86744	2.36946	1.98881	2.47631	2.68037	2.69087	2.0884
AC012627.1	NA	0.325581	0.0583834		3.39398	3.40605	3.6498	3.35308	3.0488	3.20169	2.31074	3.23984	3.41999	3.55136	3.86442	3.5176	3.92694	3.90298	3.47008	3.85562	3.93957	3.69198	3.61781	3.70502	2.97454	3.21009	3.44507	3.41999	3.19524	3.29591	3.38034	3.6592	3.38552
AC012640.1	NA	-2.6174	9.73238e-08		8.01606	8.16727	8.51303	8.11972	8.32331	7.99435	7.96281	7.91325	8.196	5.73862	4.69193	6.88798	5.26029	5.37177	4.91218	4.59711	4.99227	6.72899	5.92241	4.29029	4.74495	4.35078	5.57845	8.196	5.09355	6.53809	4.38856	6.31139	5.73602
AC012667.1	NA	0.180993	0.374106		2.76178	2.72903	2.64463	2.71415	2.40157	2.09093	2.46723	2.85525	2.58964	2.52528	2.39212	2.31289	3.02301	2.20898	3.8723	3.22182	2.53937	2.66087	2.64845	2.81349	3.68196	2.42643	2.91717	2.58964	3.12693	2.45375	2.64559	2.84528	2.39056
AC012668.1	NA	0.41419	0.0516776		1.88025	1.12538	1.80074	1.45475	1.83866	1.98178	1.40336	1.86884	1.96625	2.2738	2.15159	1.84016	2.27706	2.35405	2.0223	2.24634	2.02047	2.65312	1.64316	3.14163	1.03389	1.94244	2.1225	1.96625	1.81669	2.44189	1.50944	2.24712	2.62439
AC012668.2	NA	0.392378	0.174411		1.3238	1.74883	1.49102	1.30376	1.49313	1.40209	2.89202	2.50884	2.66758	1.31962	2.36236	1.88789	3.20387	2.50986	1.66092	1.82429	1.85891	2.25263	2.473	3.26703	2.78297	3.20361	2.21076	2.66758	1.79592	2.15482	2.54878	1.28261	1.98247
AC012671.1	NA	0.619543	0.0135156		7.58336	7.57377	7.33742	7.87808	7.62133	7.36725	7.31708	7.62336	7.79537	8.16593	8.99835	8.2912	6.78668	8.81597	7.10892	8.70334	8.76931	8.37215	8.51989	7.58676	8.07206	8.43813	8.49389	7.79537	8.22487	8.33305	7.44813	8.4969	8.29661
AC012671.3	NA	0.457198	0.0882891		1.34095	1.15481	1.15577	0.992074	1.02885	1.04959	1.3952	2.06091	1.17511	1.45903	1.35561	1.58124	1.682	1.22094	2.86562	1.33671	2.25833	1.21986	1.2683	2.97321	2.09656	1.30609	1.7849	1.17511	1.96752	1.13092	3.00575	1.3603	1.32542
AC012671.4	NA	0.402894	0.0121508		0.649556	0.993494	0.727238	0.945023	0.481343	0.708769	0.860998	0.854127	0.982254	1.22288	0.982933	0.78011	1.15933	1.20894	1.47005	1.48129	1.26506	1.31069	0.540194	1.61393	1.32874	0.897136	1.76011	0.982254	1.43591	0.841496	1.3346	1.41573	1.03274
AC013248.2	NA	0.399818	0.0882671		1.16854	1.44315	0.917814	1.19324	0.879459	1.00045	1.63555	1.47409	1.41989	1.72124	1.31005	1.95352	1.44254	1.71617	1.45444	1.50794	2.36342	1.31936	1.72551	1.22914	3.23947	2.25826	0.988949	1.41989	1.11411	1.25657	1.33555	2.04393	1.33453
AC013251.1	NA	0.634661	0.0767212		3.54398	2.97282	2.92485	2.99486	3.28108	3.43188	4.81815	3.74826	3.02808	4.75877	3.41438	3.44488	5.25893	3.68526	5.39498	3.00153	3.89902	3.19025	3.58929	5.50559	4.73083	4.11497	3.92773	3.02808	4.56311	2.89993	4.68458	3.7785	4.14249
AC013264.2	NA	-0.558705	0.0153337		4.29222	4.10787	4.56071	4.08708	4.78121	3.93676	4.02089	3.73202	3.65828	3.76091	3.39778	3.59723	4.16836	4.46282	3.59796	3.32808	4.12168	2.72341	3.39602	3.13813	3.02027	3.84489	3.7848	3.65828	3.37788	3.50516	2.59506	4.14533	3.81749
AC013269.3	NA	0.114698	0.675892		2.39826	2.7373	2.53981	2.53863	2.64567	2.83554	3.59427	2.74249	2.76553	4.04112	3.37918	2.27079	4.14574	2.71038	1.58873	2.48398	3.01626	2.41342	3.36146	2.91887	3.36102	2.36619	2.464	2.76553	2.65529	2.63405	2.63462	3.21306	2.97578
AC013269.4	NA	-0.0936737	0.740266		3.95841	3.95381	3.38789	3.50415	3.46283	3.62253	3.5206	4.1416	3.45878	3.93997	4.49985	4.21913	1.6956	3.89039	4.02966	3.10132	2.83671	3.63381	4.13211	2.79043	4.06527	3.65206	3.17194	3.45878	3.62657	3.76069	3.65813	3.4544	3.86663
AC013269.5	NA	0.353404	0.16688		3.45697	3.42041	3.73713	3.59344	3.75511	3.58545	2.36262	3.06338	3.28924	3.82563	4.29349	3.18786	3.69046	4.02637	3.69484	3.96897	2.29715	3.61725	3.17805	3.86217	4.62358	4.28956	2.89817	3.28924	4.44731	3.85303	3.51819	3.79615	3.96337
AC013271.3	NA	0.435521	0.0213613		2.83246	3.0241	2.42815	2.78615	2.7797	2.63484	3.0309	2.77525	2.64239	3.46193	3.58782	3.30866	3.64961	3.29679	3.39216	3.10909	3.19647	3.23964	3.2984	2.36273	3.24619	3.27807	2.84345	2.64239	3.89374	2.91766	2.54122	3.77415	3.07902
AC013275.2	NA	0.457304	0.0446458		2.17401	2.24351	2.01202	1.99993	2.16851	2.09874	2.33798	2.25457	1.72816	2.35507	2.23736	2.43898	3.70629	2.37686	2.98677	2.87909	2.56687	2.11472	1.8332	3.01842	3.49105	2.84651	2.46136	1.72816	1.96846	2.13732	3.00852	2.65687	2.59518
AC013394.2	NA	-3.57808	1.01164e-06		7.07917	6.96238	7.0886	6.93967	7.59998	7.44377	5.28073	7.05852	7.37394	3.62969	2.35691	5.22103	2.10285	2.77349	2.31876	1.2321	3.33521	5.3783	4.92572	1.88659	1.73207	2.06841	3.45444	7.37394	2.55959	5.54067	2.54946	4.12045	3.49369
AC013401.1	NA	0.473339	0.0207843		0.92795	0.912349	0.999391	0.974335	1.03815	1.05569	1.41326	1.21924	1.30425	1.34799	1.88038	1.132	0.986907	1.71243	1.46364	1.4946	1.69588	1.73392	1.59363	1.94732	2.89448	1.09458	1.622	1.30425	0.784378	1.80648	1.72113	1.8271	1.30061
AC013401.2	NA	0.515141	0.0215338		1.24754	1.13657	1.80796	1.55309	1.34958	0.899867	1.51883	1.51989	1.31615	2.18914	2.15799	1.41166	1.8888	1.95335	1.83357	1.43791	2.08335	1.63093	2.66082	2.46071	2.73559	1.27068	1.64544	1.31615	1.6101	2.42326	0.901874	2.12822	2.00658
AC013402.1	NA	0.390279	0.0975058		1.50424	1.57463	1.4327	1.29754	1.79602	1.64792	1.9978	1.1477	1.74882	2.26386	1.86679	1.6937	1.56431	1.86543	1.23431	1.67397	3.5715	1.86603	1.63372	1.65991	1.33282	2.46605	2.83425	1.74882	1.80141	1.96443	2.14148	2.27992	1.78149
AC013402.3	NA	0.259949	0.437555		1.59264	1.20531	1.01019	1.52509	1.37158	1.02228	3.57356	1.67613	1.12485	2.00956	1.16393	1.30056	2.56585	1.27336	3.62081	1.65569	2.93397	1.24412	1.59914	1.83732	1.53349	1.61043	1.52755	1.12485	2.55224	1.32179	1.9718	1.60912	2.08034
AC013402.4	NA	0.382063	0.06537		1.25296	0.915442	1.18222	1.36147	0.838061	0.829205	1.75304	1.4648	1.37556	1.7495	1.64708	1.27146	1.79807	1.17964	1.65767	2.49951	2.38059	1.65355	1.31477	1.69338	1.83085	0.674027	1.16163	1.37556	1.54433	1.76636	2.15608	1.41558	1.25549
AC013402.5	NA	0.463036	0.0419932		1.65569	1.17629	1.35166	1.65781	1.45745	1.60697	1.96574	1.68054	1.8285	1.52443	1.73692	2.0355	1.55255	1.46497	2.94679	1.52379	1.97271	1.58737	1.29724	2.50651	2.80995	2.56647	2.50179	1.8285	2.33805	2.80002	2.31331	2.10802	1.80284
AC013406.1	NA	0.5802	0.00301685		0.858204	0.981753	0.736085	1.10914	0.877486	1.00778	1.40755	0.977784	0.975989	0.881915	1.52125	1.62127	1.38977	1.58218	1.79225	1.32129	1.69613	0.962584	1.6633	1.87613	2.43688	2.01748	1.64149	0.975989	1.373	1.98136	2.14781	1.39963	1.17069
AC013409.1	NA	0.521944	0.0599216		3.62469	3.0013	3.17463	3.81724	3.35239	2.98797	2.89662	2.78425	3.58965	3.71359	4.08557	3.9504	3.7777	4.05187	2.63025	3.81662	5.03014	4.38509	3.15251	3.28241	4.09774	2.96289	4.77596	3.58965	3.6707	3.98755	3.37311	2.70988	4.348
AC013436.6	NA	0.185263	0.411639		2.93856	3.12979	2.91955	2.41581	3.18614	3.17992	3.94704	2.94515	2.9346	3.45736	3.02593	2.66567	3.89295	3.30949	4.37385	3.8065	2.85054	2.37542	3.07224	3.4872	2.81195	3.44915	3.2792	2.9346	2.88446	3.23939	3.50015	3.16519	3.44974
AC013444.2	NA	0.821292	0.00365144		4.54947	4.81327	4.17455	4.70023	4.58238	4.9351	4.07253	4.66318	5.12019	5.74344	5.73441	5.32126	4.16289	5.82805	3.83033	5.45005	6.11165	5.84822	5.65965	4.78553	5.70946	5.85339	6.37143	5.12019	5.25734	6.05163	5.08625	5.15516	5.8142
AC013448.1	NA	0.352266	0.172973		4.24205	4.29598	4.19397	4.45058	4.21711	3.87769	2.89561	3.96056	4.65526	4.73668	4.98444	4.2615	3.52585	5.10051	4.14787	4.54541	5.24734	4.68039	4.71727	4.13979	3.12695	4.97218	4.44237	4.65526	3.73154	4.26178	4.16456	4.77137	4.58513
AC013448.2	NA	0.178142	0.283046		1.23924	1.20692	1.338	0.818448	0.996733	1.28192	2.02702	1.47852	1.03114	1.2296	1.86252	1.10282	1.68908	1.51963	1.32472	1.57683	1.38846	1.37485	1.99976	1.21331	1.16978	1.32115	1.33218	1.03114	1.44702	1.38123	1.87864	1.3202	1.77313
AC013448.3	NA	0.678401	0.015354		5.03254	5.12965	4.78535	5.19047	5.22355	5.17021	4.51129	4.98665	5.22249	5.73529	6.6376	5.85226	4.10996	5.92421	4.68768	6.35438	6.42609	6.1053	5.91117	4.7402	5.4779	6.1356	5.95989	5.22249	6.18271	5.68244	5.00524	6.19469	5.78335
AC013460.1	NA	0.614025	0.0252233		0.771496	1.58124	1.071	1.54013	1.08518	1.13044	1.99722	1.28341	1.61711	2.23755	1.1798	2.23144	2.23994	1.97301	3.71939	2.36007	1.46818	1.92313	1.30698	2.48333	1.36556	1.92616	1.53641	1.61711	2.35354	2.45575	1.01179	1.59827	2.1314
AC013463.2	NA	0.357941	0.0916905		2.50547	2.41923	2.48831	2.5266	2.21863	2.09267	2.2282	2.24717	2.78563	2.32657	3.3182	2.31121	1.97183	2.8462	3.08309	3.24519	3.61164	3.3068	2.78696	2.0629	2.7875	2.67303	1.89753	2.78563	2.40359	2.71417	2.79645	3.15539	2.87915
AC013472.3	NA	0.149562	0.447974		2.11371	2.26726	1.82035	2.22645	2.22945	1.96837	1.32271	2.58581	1.83527	2.43086	2.18398	1.93482	2.49627	1.73824	1.60783	2.53821	1.75799	2.70752	2.11509	2.92357	2.13391	2.76213	1.66809	1.83527	2.25878	1.95851	2.33037	2.26876	2.16189
AC013472.4	NA	0.89889	0.0104746		2.79089	2.7884	2.65409	2.98435	2.90389	2.89621	1.87266	3.0467	2.57958	3.45677	4.03336	2.90541	3.66527	2.58652	5.57078	4.20516	4.03239	3.38296	3.71615	4.8661	4.27957	3.94688	2.65459	2.57958	3.841	3.10086	4.20111	3.23183	2.20321
AC013476.1	NA	0.500833	0.00130164		4.87282	4.73507	4.51859	5.15024	5.20449	4.96423	5.12637	5.35934	5.13023	5.44207	5.54716	5.75513	5.2356	5.7001	5.26348	5.93114	5.71632	5.43321	5.27753	5.12814	5.62191	5.5355	5.8551	5.13023	5.37777	5.57477	5.27254	5.86007	5.49526
AC013477.1	NA	-0.251022	0.247382		1.75039	2.06731	2.31029	1.79784	1.52761	3.15737	2.33647	2.01608	1.9023	1.83853	2.02837	1.60503	1.85264	1.48752	1.24281	1.24367	1.94107	1.9167	2.42725	2.22604	2.24467	1.49831	1.91245	1.9023	2.20478	1.92304	2.67028	1.14287	1.5949
AC013480.1	NA	0.132441	0.534845		0.694568	0.444487	0.433747	0.544528	0.413365	0.532128	1.91103	0.611144	0.421463	0.954661	0.407853	0.569085	1.47692	0.397684	0.868693	0.836847	1.80136	0.396601	0.585583	1.17224	0.889815	1.04689	0.606813	0.421463	0.433675	0.714522	0.927178	0.602811	0.885819
AC013480.2	NA	0.337225	0.145832		1.43092	1.74961	1.51613	1.82391	1.33091	1.46041	2.0699	1.84469	0.96225	1.29688	2.26786	1.95827	1.95524	2.38815	1.68942	1.64885	2.48668	1.65674	1.43511	1.39756	3.06501	2.11969	1.73301	0.96225	2.19	2.20083	1.97751	2.50149	1.34448
AC013549.1	NA	-0.00261061	0.990547		1.86257	2.40909	2.16715	2.48207	1.60548	2.30404	2.08022	2.96181	2.14894	2.64594	1.7566	2.71862	1.75332	2.64112	1.78589	1.73786	2.44887	1.78666	1.86412	2.15393	3.01517	2.17015	2.46101	2.14894	2.34362	2.13121	2.51669	1.89446	2.46553
AC013553.1	NA	0.345583	0.118393		4.06524	3.99553	4.40914	4.35633	3.69943	4.35073	4.27368	4.30749	4.08801	4.43059	4.14081	4.54024	5.11343	4.17017	3.51818	5.17535	3.97314	4.01333	4.36074	5.47978	4.35819	4.85677	4.99683	4.08801	5.18702	4.44459	4.59894	4.69151	4.20864
AC013660.1	NA	0.174053	0.398779		0.638091	0.507879	0.895731	0.904056	0.799207	0.765852	1.10982	0.5877	0.81054	0.638548	1.14487	0.50905	1.95773	0.858502	1.26098	1.00644	0.523817	0.611388	0.69235	0.543403	0.936171	0.812571	0.915557	0.81054	2.1224	0.866146	1.55589	0.526854	0.785363
AC013701.1	NA	0.653126	0.00221732		3.47446	3.51638	3.44577	3.6446	3.41476	3.46315	2.89935	2.75581	3.78323	3.70341	4.11499	4.1877	3.78153	4.45052	3.51717	4.00294	4.37605	4.03219	4.33468	3.21475	3.51443	4.10646	4.8987	3.78323	4.06633	4.43966	3.85422	3.57886	4.65473
AC013722.1	NA	0.572538	0.0560649		7.07473	7.14927	6.83909	7.34323	7.00631	6.86706	6.06826	6.81958	7.54644	7.61556	8.39409	7.84144	6.38702	8.15417	5.54013	7.66142	8.00652	8.09146	8.02645	6.79496	7.29861	7.86911	7.84513	7.54644	7.41104	7.97046	6.85289	7.82447	7.68375
AC013727.1	NA	0.0351613	0.907151		3.00199	3.33657	2.84901	2.85658	2.58288	2.51224	2.05091	2.69397	3.12564	3.63385	3.16904	2.93964	1.85593	2.88895	1.39262	3.40878	3.03653	3.31732	3.25327	2.02618	2.07129	3.44011	3.36192	3.12564	2.09379	3.17291	2.6431	2.98467	2.46502
AC013727.2	NA	0.0351613	0.907151		3.00199	3.33657	2.84901	2.85658	2.58288	2.51224	2.05091	2.69397	3.12564	3.63385	3.16904	2.93964	1.85593	2.88895	1.39262	3.40878	3.03653	3.31732	3.25327	2.02618	2.07129	3.44011	3.36192	3.12564	2.09379	3.17291	2.6431	2.98467	2.46502
AC013733.3	NA	0.0684823	0.78983		3.18535	3.00692	3.08211	2.99254	3.00736	3.01826	3.68445	3.5904	2.74284	3.24209	2.75181	2.9863	3.32799	3.29082	4.14737	3.73347	3.16226	2.76456	3.41373	3.19421	4.65041	3.2776	3.29821	2.74284	2.25094	2.66802	3.26463	2.638	3.47599
AC013733.4	NA	0.554882	0.00109113		0.990238	1.25727	0.592334	1.11856	0.808438	0.902382	0.727822	1.15986	1.03497	1.61848	1.55342	1.432	1.18687	2.0725	1.53406	1.46184	2.08099	1.26483	1.48584	1.3654	1.67789	1.00137	1.2257	1.03497	1.7892	1.69508	1.90575	1.64769	1.15679
AC013734.1	NA	0.218544	0.292118		0.84447	0.496702	0.77299	0.772516	0.590038	0.900891	2.42539	0.481248	0.669564	1.07634	1.33139	0.844392	1.07057	1.25523	1.52709	1.4373	1.29574	0.804707	1.04678	0.675221	1.17666	0.764577	1.6637	0.669564	0.83456	0.927135	1.26445	1.10426	1.27636
AC013737.1	NA	0.145249	0.222677		11.1434	11.2714	11.1815	11.3582	11.2787	11.4754	11.8763	11.6616	11.3591	11.5251	11.5855	11.5368	11.5277	11.5725	11.2973	11.6819	11.5542	11.4539	11.4896	11.5708	11.6674	11.5419	11.5983	11.3591	11.5374	11.5778	11.6552	11.5435	11.6417
AC013738.1	NA	0.781899	0.00420351		6.43023	6.36682	5.80714	6.38253	6.40045	5.98656	5.74705	6.37468	6.93147	7.27024	8.01259	6.91229	6.2882	7.60475	5.35382	7.47755	7.28594	7.47153	7.47724	6.4115	6.89821	7.53212	7.27723	6.93147	7.11559	7.11595	6.21543	7.17847	7.20104
AC013751.1	NA	0.171977	0.444425		3.80031	3.82925	3.4424	3.74862	3.3198	3.36358	4.35744	4.0527	3.42839	4.16343	3.91438	3.74786	4.08552	4.08617	4.05066	3.75458	3.8079	3.54068	3.15288	5.28614	3.51967	4.17337	3.65973	3.42839	3.5535	3.31723	3.93863	4.57641	3.7769
AC015600.1	NA	0.516651	0.0291242		6.1546	6.34365	5.99467	6.42037	6.50832	6.30287	6.27529	6.59956	6.79628	6.95775	7.45566	7.10668	5.96679	7.49953	5.32115	7.0609	7.46519	7.28311	7.13809	6.60611	6.62047	7.13078	7.17615	6.79628	6.87726	7.21059	6.29476	7.00595	6.9056
AC015691.13	NA	0.0708778	0.650231		2.61752	2.51513	2.87276	2.8457	2.6569	2.78611	2.93453	2.8329	2.67435	2.77132	3.21392	2.63053	3.17492	2.79564	2.52229	2.58968	3.02073	2.95923	2.50912	2.65926	3.05278	2.69711	2.94193	2.67435	2.77737	3.48643	2.21157	2.93001	2.76804
AC015720.1	NA	0.287965	0.122298		1.41101	1.17285	1.53924	0.957026	1.22836	1.05181	1.74321	1.80377	1.36318	1.55014	1.59926	1.53488	2.18953	1.24075	1.42029	1.71334	1.98028	1.28957	1.4424	1.38885	2.45437	1.64691	2.25452	1.36318	1.56285	2.02123	1.81617	0.99902	1.55942
AC015820.1	NA	0.502909	0.0294356		3.48855	3.50539	3.42142	3.67497	3.64841	3.37175	3.41475	3.55271	3.78245	4.08085	4.57788	4.24401	3.08908	4.07952	2.88533	4.78073	4.62626	4.14109	4.31116	3.18637	3.74333	4.40443	4.35946	3.78245	4.06542	4.26777	3.422	4.40088	4.41103
AC015849.12	NA	-0.0933404	0.646932		2.86091	2.46601	3.24481	2.58247	2.58141	2.42981	2.82901	3.28433	2.41406	2.47747	2.18994	3.32477	2.84778	2.65378	2.91177	1.92255	2.79113	2.17124	2.64981	2.94888	2.7372	2.96952	2.15977	2.41406	3.32367	2.14618	2.79746	2.96716	2.60201
AC015849.13	NA	0.248095	0.055353		3.24643	3.32992	3.50401	2.83576	2.95541	2.95448	3.0069	3.19179	3.11761	3.5263	3.16447	3.38466	3.63759	3.31543	3.61842	3.53908	3.23719	3.11041	3.4124	3.12641	3.35528	3.41926	3.49787	3.11761	3.63966	3.32947	3.40696	3.23331	3.42861
AC015849.16	NA	0.223383	0.404089		1.69175	1.95032	2.0268	2.39658	1.69877	1.292	2.90446	2.49433	1.87875	1.7858	2.93545	2.76543	3.10582	2.69715	2.61695	2.20384	1.33432	1.73321	2.45091	1.24945	2.86837	1.9547	2.52485	1.87875	3.0466	1.58569	2.18184	1.8945	2.39572
AC015849.19	NA	0.27163	0.0747968		3.55677	4.13754	3.6343	3.28795	3.80125	4.19396	3.69813	3.74974	3.63778	4.40654	4.07754	3.9492	3.93826	4.19862	3.82383	4.20613	3.76942	3.82506	3.89272	3.89462	4.18312	4.07391	3.93329	3.63778	4.11813	3.83968	4.57965	3.67223	4.29603
AC015849.2	NA	0.110695	0.636044		2.47947	2.50794	2.13319	2.38821	2.23935	2.72181	2.31679	2.27953	2.65141	2.30329	2.10596	2.35238	3.31416	2.58944	3.919	3.10541	2.05486	2.00066	2.21427	1.83147	2.67804	2.58536	2.65278	2.65141	1.84873	2.10625	2.90045	2.74689	2.51465
AC015883.1	NA	-0.0354713	0.769938		5.40173	5.20951	5.4135	5.43476	5.19336	5.37918	5.54955	5.50967	5.27696	5.31872	5.54464	5.47787	5.2649	5.42174	4.87618	5.31517	5.44233	5.35907	5.39418	5.25413	5.26666	5.3853	5.41326	5.27696	5.33765	5.35419	5.26078	5.46004	5.35172
AC015884.1	NA	0.328308	0.511707		4.8741	5.0424	4.68867	5.11486	4.76207	4.63865	3.17154	4.6647	5.29241	5.43563	6.56528	5.44252	3.23905	6.15849	0.954004	5.27258	5.63114	5.75407	5.73258	4.32645	4.49231	5.55001	5.52883	5.29241	4.9126	5.42203	4.41615	4.99481	5.33278
AC015909.1	NA	0.551278	0.000227677		10.2515	10.253	10.0941	10.3476	10.1832	10.3404	10.2311	10.5955	10.4504	10.8945	10.7816	10.8064	10.923	10.996	10.0746	11.0457	10.8851	10.6846	10.894	10.7275	11.0922	11.1007	10.9668	10.4504	11.1666	10.8319	11.0791	10.7408	10.9881
AC015923.1	NA	0.173683	0.371959		2.31072	2.08838	2.04975	2.30683	2.44665	2.28662	2.84828	1.87307	2.60799	2.12633	2.80513	2.02101	2.54083	2.87147	2.46671	2.19333	1.95733	2.19565	2.24817	3.28141	2.60954	2.45059	2.79652	2.60799	2.58213	2.26676	3.37936	2.28836	2.04787
AC015923.2	NA	0.537166	0.00206519		2.10851	2.76647	2.16797	1.97887	2.87034	2.42764	2.11863	2.31944	2.75692	3.19064	2.93624	2.8309	3.33554	2.56017	2.38633	3.27633	3.38146	2.60936	2.75692	2.7196	2.88868	2.70353	2.99748	2.75692	3.33547	3.10719	2.73199	2.86814	3.18108
AC015933.2	NA	0.329468	0.194153		1.22835	0.996881	1.29528	1.27912	1.26888	0.879134	1.59158	1.77281	1.32269	1.77747	1.68694	1.00815	1.0785	1.03578	2.9787	1.40124	1.56294	1.20667	1.06496	2.53836	1.28458	1.35847	1.41647	1.32269	2.83635	1.78954	1.70411	1.19979	2.19258
AC015936.3	NA	0.0866386	0.669337		5.57203	5.5425	5.49654	5.45174	5.47786	5.43482	5.60537	5.57656	5.35513	5.2413	6.15884	5.77348	5.74158	5.54708	4.66924	6.06449	5.59869	5.64355	5.99706	4.52682	5.17757	5.85334	5.84516	5.35513	5.51437	5.4508	5.56945	6.16786	5.86484
AC015969.3	NA	0.557517	0.0202391		3.02956	2.58331	3.23184	3.13585	2.30813	2.84536	2.26684	3.12669	2.96142	3.3239	3.14041	2.78565	3.65424	2.82049	4.49198	3.42885	3.00054	3.16868	2.87359	4.32122	4.02212	3.78503	3.0922	2.96142	4.00083	2.81634	3.51549	3.40112	3.18842
AC015971.1	NA	0.64778	0.0177975		6.31915	6.52801	6.29098	6.51825	6.36088	6.69305	5.17095	6.39127	6.62354	7.05072	7.59049	7.13299	6.10249	7.58316	5.4854	7.00445	7.49235	7.34253	7.20189	5.91215	6.54339	7.09292	7.63865	6.62354	7.06839	7.24392	6.69641	7.20071	7.38476
AC015971.2	NA	-0.0474543	0.887701		1.78544	2.42587	2.37167	2.77786	3.42307	1.9062	2.19793	1.87746	2.29653	2.30897	2.60935	1.6696	2.20218	1.98844	4.16676	1.63544	1.7626	2.41216	1.98956	1.77612	2.93071	2.63462	1.94839	2.29653	2.50901	1.68135	3.74139	1.49749	2.09477
AC015971.3	NA	0.689052	0.00194291		5.11076	5.13555	4.38963	4.83433	4.76948	5.11108	4.48485	4.98335	4.9947	5.52086	5.99968	5.23386	5.40885	6.12152	5.28939	5.90402	6.2021	5.71454	5.63164	4.6176	4.82233	5.34589	6.35407	4.9947	5.57098	5.7501	5.03687	5.84788	5.77802
AC015977.6	NA	0.407282	0.044525		3.34471	3.29939	3.13619	3.42011	3.46562	3.72308	3.08587	2.69369	2.90786	3.67753	3.56109	3.83519	3.35365	4.0382	2.65097	4.28682	4.02367	3.55171	3.54322	3.31835	4.24136	3.82859	3.98543	2.90786	3.95645	3.41591	3.41237	3.6994	3.47237
AC015987.1	NA	0.500415	0.0672945		2.24507	2.27456	2.15541	2.12608	2.03568	2.01489	1.54384	1.39172	2.31106	2.65585	1.85537	2.80044	3.79798	2.15514	3.68929	2.269	1.73528	2.30326	2.50347	3.1342	3.31196	1.66751	2.75279	2.31106	2.35011	1.80033	2.11697	1.96255	3.0542
AC016113.1	NA	0.240788	0.18558		0.978236	0.931927	1.0695	0.785645	1.16212	2.04176	1.07654	0.949526	1.02377	1.38868	0.987079	1.90567	1.75304	1.16533	1.41469	1.23402	1.71474	1.64595	1.13299	1.19499	1.65318	1.23407	1.5563	1.02377	0.462616	1.29575	1.36029	1.45689	1.50022
AC016142.1	NA	0.53524	0.0832962		6.10481	6.32545	5.94154	6.51741	6.46789	5.95788	5.18285	6.64104	6.89626	7.37782	7.26463	6.71873	5.34766	7.34912	4.56595	7.28699	6.86124	6.89087	6.89755	6.66552	6.43326	7.37206	6.71009	6.89626	6.75593	6.87653	6.85765	7.40141	6.69805
AC016194.1	NA	0.752287	0.0209795		3.83961	3.625	3.29591	3.71121	3.78451	3.7427	2.00284	3.25395	4.04027	4.8882	4.59991	4.24297	3.21731	5.12646	3.24661	3.80214	5.0717	4.44797	4.63661	2.46828	3.93132	4.7517	4.97592	4.04027	4.18042	4.31796	3.76821	4.02933	4.84911
AC016292.1	NA	0.292648	0.137279		3.13857	3.5555	3.30564	3.65511	2.97665	3.1004	2.19377	3.5337	2.91038	3.75197	3.52967	3.31445	3.26256	3.2373	4.05078	4.16902	3.69559	3.27477	3.28953	3.67289	3.31976	3.37874	3.59559	2.91038	3.4899	3.51206	2.8459	2.96171	3.63425
AC016405.1	NA	0.382782	0.122588		2.72434	2.17999	2.64504	2.95773	2.59669	2.93395	2.17613	2.60048	3.06501	2.80251	3.52576	3.05763	2.13266	4.05469	2.31586	3.13663	3.05483	3.45921	3.05602	2.5057	2.14276	3.64315	3.70638	3.06501	2.67247	3.12151	2.28782	3.29082	3.68948
AC016543.1	NA	0.690212	0.0358594		2.85483	3.58251	2.91239	3.54795	3.56346	3.56105	3.54889	3.54941	3.89469	4.39033	4.14158	4.06394	2.76161	5.15025	3.07483	4.778	5.00807	4.52711	3.31816	3.14243	3.0979	4.37035	5.47827	3.89469	3.61587	4.44404	4.41087	3.91034	5.1482
AC016549.1	NA	0.0702155	0.749527		2.57639	2.83202	3.34545	2.87951	2.30044	2.57389	3.78511	2.5504	2.59924	2.85589	3.31677	3.50979	2.61124	2.91955	3.10117	3.09661	2.68226	2.74234	3.44868	2.84198	2.81899	2.96348	2.22883	2.59924	3.18802	2.83854	3.47285	2.22936	2.47748
AC016575.1	NA	1.07007	0.0266797		4.5449	4.75169	4.25886	4.9507	4.62614	5.28662	1.50271	3.69576	5.2096	5.29724	5.66561	5.71744	3.83934	6.01652	2.50424	6.07025	6.32117	6.00064	5.59523	4.40513	4.41717	5.47158	6.53487	5.2096	5.37347	6.27724	5.40828	5.76291	5.79564
AC016576.1	NA	0.342223	0.249433		1.38942	1.78227	1.459	1.89177	1.34456	1.41594	2.98696	2.55101	2.50012	3.11016	2.65838	2.13547	1.64616	3.01458	2.83958	1.42571	2.10377	2.66532	1.3415	1.95706	1.78076	3.08039	2.95825	2.50012	3.03998	1.83677	1.32951	1.86739	2.04488
AC016577.1	NA	0.0231463	0.964699		5.82317	5.97719	5.89915	6.18062	6.14873	5.81758	5.37036	5.4885	6.22834	6.37573	7.42861	6.33293	3.39779	6.89762	3.00026	6.26766	6.72604	7.08456	6.60313	4.84351	4.83203	6.3082	5.75985	6.22834	6.29722	6.26036	4.86744	6.28826	6.2937
AC016582.2	NA	-0.0289104	0.910601		2.04356	2.06514	2.33871	2.19396	2.25319	2.08844	3.51125	1.45242	1.74811	2.19374	1.98947	2.59005	3.25739	2.33527	1.75091	2.1947	2.50352	2.16183	1.87975	2.03533	1.58808	1.55608	1.90619	1.74811	2.06833	2.65269	1.79944	2.45865	2.51846
AC016597.1	NA	-0.0505453	0.76659		0.533208	0.47104	0.659189	0.573276	0.569837	0.773065	1.42673	0.656141	0.498863	0.650115	0.326431	0.217491	1.05808	0.403807	0.756033	0.745813	1.19831	0.301959	0.491634	1.06887	0.906232	0.592007	0.589043	0.498863	0.893526	0.485794	0.650594	0.394984	0.451403
AC016626.2	NA	0.630509	0.118323		4.72968	5.1516	4.34349	5.0774	5.10997	4.68471	3.81782	4.25939	5.66137	5.73759	6.78807	4.57591	3.5703	6.38733	3.34929	4.65138	6.272	6.52418	5.89974	4.90036	4.47238	5.89213	6.13843	5.66137	5.25707	6.18335	4.56346	5.51183	5.46388
AC016629.3	NA	0.696427	0.00348425		4.05889	4.10396	3.39723	4.14122	4.16061	3.39032	4.46442	4.05261	4.67443	4.85624	5.38549	4.38714	5.25295	4.9312	4.32719	4.40379	4.97438	5.08793	4.9442	5.24119	3.64563	5.19834	4.76128	4.67443	4.09062	4.84029	5.34993	4.18067	4.38161
AC016644.1	NA	-0.0624856	0.790314		1.31284	1.15719	1.65563	0.667817	0.882904	1.49031	2.46902	0.829525	1.26954	1.08543	1.01608	1.12432	1.711	1.42758	0.829226	1.0801	1.05615	1.07099	1.43604	2.46092	1.55573	1.16497	0.92284	1.26954	1.16399	1.19836	1.54932	0.813193	0.891756
AC016656.1	NA	0.666528	0.00184926		1.14498	1.02934	1.2346	1.1951	1.18335	1.43846	1.26249	1.36456	1.76221	1.4762	1.76579	2.22907	0.988603	2.36418	2.80271	1.76932	3.06026	2.05122	1.72441	1.75252	1.51078	1.99736	1.8155	1.76221	1.70508	2.04028	1.98355	2.12985	2.213
AC016670.1	NA	0.583406	0.0504321		2.09713	1.75266	1.33966	2.0241	2.04642	1.52048	1.69694	1.60094	2.68634	1.94581	2.73528	2.5153	1.60409	3.29377	1.21116	1.36852	3.28909	3.11962	1.92584	1.91435	2.37839	3.01906	3.49903	2.68634	1.74829	2.06665	2.7862	2.97235	2.8438
AC016682.1	NA	0.166918	0.467781		1.28538	1.40379	1.4081	1.25295	1.81348	1.93736	2.83201	2.18532	1.75952	1.9781	2.94797	1.95641	1.15408	2.12378	1.779	1.90703	2.67741	2.28091	1.53616	1.82699	1.34321	1.89535	1.86519	1.75952	1.68356	1.83402	1.88312	1.68288	2.50796
AC016683.5	NA	0.296346	0.132741		4.34754	4.39559	3.7312	4.08672	4.03176	3.86254	3.90445	4.34798	3.7843	4.14131	5.30013	4.22866	4.36612	4.87151	3.30392	4.54697	4.20392	4.30805	4.60443	4.02649	4.31854	4.68701	4.24784	3.7843	4.6723	4.00546	4.3499	4.56654	4.48702
AC016689.1	NA	0.765332	0.000994422		1.70358	1.1237	1.21647	1.6284	1.24238	1.79676	1.97301	1.34231	1.40384	1.99145	2.41209	2.08477	2.67494	2.0527	3.66081	1.65983	1.79597	2.58284	2.11112	2.03154	2.21531	2.49527	2.04466	1.40384	2.23314	2.963	1.92947	2.32954	2.47981
AC016700.2	NA	0.0347068	0.859485		1.12319	0.97065	0.919999	0.931662	1.05533	1.12176	1.5186	1.06169	1.11031	1.01469	0.892213	0.931587	1.35819	0.801754	2.03407	0.86007	1.16984	0.439303	0.880033	1.23086	1.82011	1.07259	1.00077	1.11031	1.02935	1.31135	1.73834	0.691513	1.11428
AC016700.3	NA	-1.58529	1.21427e-06		3.45477	3.25555	4.06259	3.94295	3.05155	3.45759	1.71427	2.5096	3.36229	1.7195	1.1845	1.88851	1.23152	1.95904	1.35093	1.75484	1.1414	2.20265	1.76522	1.13377	1.35926	1.42624	1.64312	3.36229	1.34593	1.90614	0.980899	1.46232	1.50091
AC016706.1	NA	0.554462	0.00585845		5.81609	5.84159	5.70293	5.49988	5.85021	5.85146	4.83145	5.76036	5.61708	6.13883	6.73562	6.01601	6.01823	6.60661	5.55462	6.30869	6.89219	6.1112	6.61312	5.76951	5.57394	6.34156	6.40206	5.61708	6.61206	5.95858	5.98922	6.25198	6.40271
AC016710.1	NA	0.204623	0.286048		1.14018	0.894687	0.463999	0.791924	0.529869	0.699075	1.48293	1.27259	0.723083	0.917479	0.995418	0.674845	1.54596	1.18845	1.83709	1.98292	1.02064	0.555052	0.842685	1.07053	1.25844	1.52577	0.910585	0.723083	0.899611	0.917611	1.0289	0.94733	1.02413
AC016712.3	NA	0.558519	0.00454107		2.95875	2.95362	2.86966	3.0983	2.86117	3.15952	2.41812	3.17926	3.73506	3.47643	3.32975	3.71074	3.24706	3.79724	3.1804	3.66911	4.3276	3.89556	3.81576	2.94787	3.47146	3.93586	4.09014	3.73506	3.39438	3.71059	2.8512	3.60821	3.49475
AC016716.2	NA	0.181251	0.412489		2.52686	2.60907	1.99174	1.8618	2.84882	2.63255	2.16864	1.98294	2.5554	2.09664	3.2578	2.45195	1.97787	2.39927	3.54649	1.86199	2.54853	2.50342	2.80857	2.9808	2.9374	1.90312	2.93585	2.5554	2.07741	2.37197	2.31086	2.23647	2.92501
AC016722.1	NA	0.420936	0.0240549		3.486	3.46005	3.56496	3.33575	3.75326	3.70667	2.82172	3.61697	3.55561	4.20911	3.78403	3.6606	3.63484	4.51841	3.45888	4.06235	3.65863	3.79774	3.90737	3.23901	4.65659	4.01008	4.10057	3.55561	4.14003	3.73111	3.45978	4.20938	4.18235
AC016722.2	NA	0.420936	0.0240549		3.486	3.46005	3.56496	3.33575	3.75326	3.70667	2.82172	3.61697	3.55561	4.20911	3.78403	3.6606	3.63484	4.51841	3.45888	4.06235	3.65863	3.79774	3.90737	3.23901	4.65659	4.01008	4.10057	3.55561	4.14003	3.73111	3.45978	4.20938	4.18235
AC016722.3	NA	0.104522	0.728411		2.8646	2.89349	2.68776	2.90593	2.60109	2.33855	3.66518	4.29666	2.31514	3.45372	3.27173	3.59181	3.19257	2.89745	2.91024	2.54529	4.24372	2.77061	2.43393	2.15771	2.72025	3.66786	3.97572	2.31514	2.683	2.76888	2.81178	3.71943	3.00051
AC016722.4	NA	0.59703	0.00788849		5.26817	5.1817	4.81929	5.06368	5.25328	4.87538	5.33777	5.36987	5.13537	5.36249	5.44812	5.253	6.56641	5.6023	6.85604	5.61643	5.70133	5.2493	5.51119	6.56403	6.26879	5.63533	5.71268	5.13537	6.2965	5.25571	5.74124	5.41976	5.64349
AC016727.1	NA	0.667029	0.000277779		7.85158	7.56554	7.08379	7.57089	7.3546	7.4557	6.72599	7.32907	7.65434	8.07238	8.54023	7.83659	7.59944	8.38698	7.3888	8.4622	8.03582	8.1489	8.01296	7.92635	8.34857	8.22353	8.53498	7.65434	8.17082	7.79979	8.03855	8.05247	8.08805
AC016730.1	NA	0.253325	0.185396		3.48184	3.71323	3.20425	3.46762	3.44161	3.3265	3.9098	3.63908	3.65951	4.0601	3.89759	3.59766	3.72417	4.08125	3.33135	2.96528	3.97314	4.75241	4.34161	3.87267	3.81189	3.46765	3.90727	3.65951	4.11582	4.02157	3.38626	3.64353	3.21898
AC016730.2	NA	0.445979	0.0673333		1.69837	1.76989	1.37653	1.1502	1.45901	1.6414	0.946541	1.72133	1.79329	2.22389	2.09763	1.39849	0.926308	2.4907	1.35936	2.49781	3.07827	2.43393	1.99261	1.23866	2.13861	2.1078	2.58913	1.79329	1.64304	2.2849	1.28888	1.56287	1.89911
AC016735.1	NA	0.268056	0.182213		2.77694	2.9045	3.04892	2.55494	2.98228	3.09505	3.51741	2.5524	2.51666	2.76534	2.86508	3.37807	3.01549	3.44521	3.75948	3.69363	2.80518	3.19761	2.77484	3.78008	3.0545	2.46972	3.07236	2.51666	3.28566	3.24502	2.92344	3.87128	3.10716
AC016735.2	NA	0.606824	0.00696817		2.23859	2.26182	1.82016	2.42792	1.94684	2.06872	2.41742	1.86941	2.09865	3.38487	2.10906	2.34062	3.25872	2.59014	2.20852	2.81401	3.15871	2.40022	2.99202	3.25001	3.92635	2.7137	2.44756	2.09865	2.80793	2.98827	2.29705	2.21819	2.68637
AC016735.3	NA	0.453155	0.00728135		3.19919	3.16289	3.6009	3.50908	3.09308	3.17416	3.04135	2.75303	3.22187	3.90145	3.9937	3.37093	3.38163	3.7918	3.43171	3.9313	3.8211	3.48912	3.52028	3.68107	3.24857	3.70885	3.75745	3.22187	3.36293	3.30878	4.12909	4.32345	3.58925
AC016738.3	NA	0.248982	0.301371		2.8635	3.33107	3.42884	2.86581	2.66633	3.57573	4.43607	3.73789	3.2661	3.19687	3.82756	4.01311	3.70527	3.3436	4.40972	3.91886	3.10645	2.76566	3.66784	4.33358	2.77178	3.40741	4.0119	3.2661	3.70323	3.21777	3.87084	3.66268	3.82682
AC016738.4	NA	0.124487	0.395518		1.44146	1.20524	1.03502	1.29853	1.22429	1.55247	1.47239	1.06869	1.28713	1.70343	1.21797	1.15248	1.04251	1.27663	1.29912	1.433	0.991894	1.72726	1.5548	1.69163	1.44796	1.14585	1.95213	1.28713	1.45969	1.31224	1.25626	1.76346	1.51923
AC016739.3	NA	0.405835	0.00124359		11.2732	11.2642	11.1159	11.1912	11.1712	11.3737	10.9075	11.1698	11.2431	11.6151	11.5256	11.4028	11.6999	11.6039	11.7776	11.8144	11.5034	11.4152	11.5176	11.6729	11.7471	11.7256	11.6882	11.2431	11.6453	11.4093	11.8864	11.3738	11.6493
AC016743.1	NA	0.695232	0.00426604		6.75291	6.78605	6.19334	7.06336	6.5925	6.13647	6.88445	6.80715	7.24722	7.63602	8.27259	7.22926	6.66879	8.11576	6.10954	7.49524	7.56371	8.00808	7.73846	7.03416	7.21502	7.93719	7.14395	7.24722	7.83461	7.2069	7.09741	7.43712	7.27686
AC016745.3	NA	-0.106119	0.825784		4.14617	4.43718	4.07157	5.03834	3.79871	5.1888	1.7611	4.53958	5.96576	3.83717	4.93975	4.62739	2.38928	5.1135	3.40971	2.86864	4.86252	5.17797	4.21945	3.57813	3.27345	4.12669	4.4862	5.96576	4.38523	4.83859	3.8067	3.84869	4.67214
AC016747.3	NA	-0.590609	0.00628014		3.63378	3.57298	3.63429	3.69167	3.82075	3.32233	3.47617	3.71995	3.17933	2.54856	3.5	3.67635	1.67037	3.21901	2.94187	3.4353	2.653	2.97299	3.39129	2.74868	2.51118	2.97625	3.09213	3.17933	2.56217	3.12233	2.62597	3.57344	3.01264
AC016751.2	NA	0.402947	0.115292		0.88818	1.00576	1.05032	1.3324	1.15047	0.933108	2.0464	1.23651	1.07319	0.952948	1.42649	0.944017	1.85635	1.69033	2.96067	1.81602	1.22774	1.35988	1.70204	1.10664	2.73349	1.80591	1.57859	1.07319	2.36566	1.72508	0.821488	1.52356	1.20291
AC016751.3	NA	0.406305	0.118291		1.71857	1.39466	1.30405	1.34823	1.13199	1.29761	1.76871	1.04632	1.52512	1.49697	1.39451	1.95659	1.85151	1.60776	3.48508	1.96792	1.29977	1.68421	1.12196	2.87847	2.46504	0.98933	1.66352	1.52512	2.10831	1.17291	1.68364	1.4257	2.20395
AC016753.1	NA	-1.96305	0.00498176		9.77479	9.95429	9.76202	9.63024	9.91002	10.825	9.51496	10.4851	9.03814	9.23834	5.97165	10.1208	6.41803	7.70796	5.49817	6.43949	6.11844	9.76895	9.76495	6.88674	5.67266	5.43767	8.59981	9.03814	7.22887	9.87191	9.36027	9.60831	9.53141
AC016753.2	NA	0.495495	0.0150675		1.56053	1.27107	1.0307	1.08819	1.30584	1.49139	1.12773	1.3777	1.36803	2.0921	2.11705	2.14353	1.27193	1.51324	1.22849	2.16255	2.62932	1.42372	2.11493	1.43219	1.14668	1.64454	1.54912	1.36803	1.42919	2.33688	2.39674	1.96931	1.76521
AC016757.3	NA	0.117228	0.525709		5.03118	5.14642	4.97599	4.78095	5.21174	5.07602	5.57865	5.63038	4.89893	5.18822	4.77624	5.46003	5.57311	5.16889	5.93139	5.29867	5.18088	4.80136	5.20817	5.54291	4.52227	5.10281	5.09726	4.89893	5.30366	5.678	5.70782	5.63791	5.22214
AC016764.1	NA	0.431061	0.0519345		0.466197	0.997128	0.807274	0.822664	1.08515	1.12468	1.37714	0.904129	1.14847	1.96781	1.24854	1.24725	1.45808	0.855172	1.42477	0.871678	2.40693	1.0924	0.866383	1.68298	2.27411	1.09931	1.26415	1.14847	1.82643	0.96594	2.15941	0.997096	1.17062
AC016768.1	NA	0.483441	0.0140325		1.35634	1.22934	1.23585	1.21618	1.34095	1.35121	1.4531	1.48925	1.22359	1.61715	1.92566	1.61273	2.59071	1.76866	2.2752	1.87869	1.58533	2.05622	1.63353	2.25595	1.33498	1.83559	1.40514	1.22359	1.21038	2.30152	2.04745	1.11769	2.42776
AC016819.1	NA	0.265901	0.279772		1.06314	1.52852	0.799564	1.2177	0.806581	1.25885	1.66888	1.16211	1.24972	1.50962	1.35613	1.26613	1.11803	1.96242	2.5589	0.732663	2.65258	1.95992	1.2807	1.04834	1.7881	1.07749	0.76909	1.24972	1.11563	1.11406	1.40927	0.961185	2.28819
AC016821.1	NA	0.182654	0.128121		10.8946	10.9633	10.7423	10.9482	10.7834	10.9478	10.9496	10.945	11.1033	11.1302	11.099	11.0884	10.8863	11.2374	10.5223	11.1149	11.0389	11.2346	11.2338	11.0704	11.1391	11.2536	11.2816	11.1033	11.1015	11.0827	11.2397	10.9627	11.2271
AC016821.2	NA	0.482506	0.0870959		1.83026	1.23297	1.47373	1.64085	1.12416	1.79149	2.43664	1.71754	1.72921	1.46089	1.67117	1.92344	1.4374	2.13428	3.28932	3.40984	2.45548	1.84651	1.20574	2.96921	2.05948	2.24229	2.81101	1.72921	2.4416	1.58746	2.85549	1.53848	1.86376
AC016831.7	NA	-0.648177	0.0104918		5.34278	5.22977	5.17271	5.21755	5.22904	5.10561	4.82689	5.66379	5.96551	5.03776	4.54952	4.93403	4.72269	4.44346	4.61042	3.92437	4.73994	4.41131	4.89715	4.48648	3.37869	4.03357	5.0657	5.96551	4.3751	5.50643	4.34481	4.87588	4.85289
AC016866.1	NA	0.638188	0.013053		1.74701	1.87307	1.80303	2.19472	2.36015	2.08345	1.50235	2.40427	2.26928	2.76754	2.73321	2.33092	1.85913	3.35164	1.31175	2.46436	3.41875	2.90782	2.85384	1.52035	2.8687	2.85024	3.30487	2.26928	2.68729	2.87592	3.12162	2.63461	3.15931
AC016903.1	NA	0.246123	0.294453		1.02071	0.35849	0.491332	0.738545	1.01757	0.96858	2.87598	0.996995	1.28171	1.11007	1.46935	1.50447	2.16451	1.3361	1.46647	1.09375	1.06273	1.15888	1.33655	1.42618	1.23937	1.39922	1.06296	1.28171	1.06522	1.30087	1.96517	1.08548	1.05986
AC016903.2	NA	0.284176	0.173691		2.58094	2.59829	2.3773	2.36813	2.52677	2.67575	2.87426	2.79187	2.89323	3.35346	3.63801	2.98133	4.00599	3.43271	2.30934	2.97169	2.85095	2.38617	2.60419	2.18274	2.43039	2.93975	3.2148	2.89323	2.55549	3.03421	2.71697	2.6046	3.21426
AC016907.1	NA	0.556152	0.00285569		1.22129	0.990974	1.05892	1.09915	0.963675	1.75919	1.54649	1.06049	1.49229	1.77887	1.69606	1.80951	1.5201	2.18383	1.93389	1.96212	2.56405	1.34459	1.93719	1.34922	1.20405	1.62518	2.3787	1.49229	1.92197	1.90991	1.55771	1.65781	2.16816
AC016907.3	NA	0.326491	0.103753		1.55679	1.13865	1.10439	1.3931	1.08192	1.52633	2.08371	1.42488	1.36398	1.46067	2.565	1.9649	1.95791	1.8752	1.88534	2.15958	2.12396	1.46767	1.34731	2.10929	1.26455	1.7757	1.77561	1.36398	2.13106	1.22027	1.04312	2.00049	1.20208
AC016909.1	NA	0.6227	0.0076255		1.87361	1.65234	1.74169	2.13527	1.89864	1.65352	2.18231	1.37704	2.02675	2.29231	2.908	2.73032	2.82746	2.3638	1.95015	2.41165	3.17637	1.97899	2.42677	3.55719	1.94539	1.64477	3.32093	2.02675	2.1314	2.73744	2.12102	2.56953	2.09195
AC016912.3	NA	0.464073	0.108877		2.02587	2.16649	1.74554	2.08469	2.08626	1.57901	1.92165	1.70242	2.39803	2.68834	2.18793	2.43217	1.40392	3.0839	2.23987	2.24766	2.18156	1.55657	2.27833	4.33398	3.8021	2.83338	2.55657	2.39803	2.47985	1.99839	2.07697	1.74894	2.10848
AC016959.1	NA	0.318468	0.216978		3.05902	2.8135	2.95203	3.10542	2.85493	2.59701	3.25027	2.74961	2.92715	3.69602	3.90504	3.33602	2.98639	3.94064	1.7126	3.69296	3.82936	3.48819	3.79484	2.5413	2.41475	2.74551	3.54848	2.92715	2.54723	3.49999	2.8801	3.69834	3.64877
AC016970.1	NA	0.171123	0.51134		0.874934	1.35989	0.999383	1.16889	1.09396	0.899384	3.06712	1.04538	1.02404	1.6414	1.13634	1.5347	0.921886	1.38681	1.41727	0.955026	2.00826	1.08279	1.4701	1.32017	1.83576	1.06252	1.40892	1.02404	1.02419	1.66978	2.41264	1.40608	2.33261
AC016987.1	NA	-0.956487	0.000427968		6.03038	5.94951	6.23954	5.65471	5.56311	5.45501	6.02624	5.62498	5.98142	4.85313	5.4118	5.17309	3.934	5.20375	3.01986	4.75765	4.95343	5.51526	5.16839	4.71028	4.6208	4.99031	4.75478	5.98142	4.60517	5.16814	4.94657	5.09306	4.73138
AC016993.1	NA	0.402285	0.064711		0.690957	0.771497	0.952078	0.93154	0.854228	0.886232	1.39714	0.873462	1.12895	0.95119	1.16438	1.43141	1.98162	1.12815	0.807426	2.06818	2.60442	1.06721	1.01818	1.20047	1.0301	1.45511	1.69931	1.12895	1.1515	2.06031	0.876359	0.936533	1.14284
AC016994.2	NA	0.18816	0.299727		2.37675	2.32992	2.32505	2.56833	2.63196	2.59807	2.62039	2.40171	2.50953	2.59118	2.59565	3.1006	3.13633	3.25809	2.50151	2.89215	2.33691	2.56099	2.65069	2.41663	1.77137	3.13831	2.38855	2.50953	3.32745	2.90376	2.70654	2.16426	2.50539
AC016995.3	NA	0.239139	0.145029		2.40579	2.34618	2.76736	2.61816	2.46208	2.72498	2.381	2.56421	2.30505	3.02883	2.35622	2.11873	2.93278	2.73356	3.16683	2.48009	3.01693	2.26175	2.83286	2.50544	3.00853	2.74072	3.195	2.30505	2.64609	2.59034	3.13709	3.0792	2.813
AC017002.1	NA	0.064876	0.796793		2.49461	3.17703	2.37705	3.11438	2.70229	2.33979	2.9327	2.71974	2.82042	2.71276	2.93926	2.84143	3.17609	3.5585	2.63001	3.06109	3.746	3.20641	2.82116	1.92346	1.56281	2.27186	2.58717	2.82042	2.93487	3.1856	2.10702	2.95824	3.09339
AC017002.2	NA	-1.59576	0.0001328		4.41367	4.25453	4.74856	4.95331	4.71979	4.62638	4.48705	4.17925	5.9565	2.35843	2.92086	3.24901	2.58851	3.47455	3.08114	2.65834	3.69724	4.12911	3.02251	1.50519	3.2676	3.28601	2.6945	5.9565	1.58292	3.78015	3.27226	2.59026	3.05638
AC017002.4	NA	0.480546	0.105994		1.84992	1.65925	1.4362	1.38818	1.946	1.65682	3.51026	1.40582	1.61435	2.88151	2.19837	1.65145	3.26012	1.7923	2.54797	2.13209	2.84102	1.73313	1.96754	3.00167	3.73316	1.73849	2.3917	1.61435	2.36963	1.67983	2.48265	1.83895	2.34792
AC017006.2	NA	0.441416	0.0392652		2.50095	2.24799	2.17566	2.13762	2.35981	2.68207	2.9063	1.87213	2.38703	2.05705	3.11129	1.93006	3.18968	3.37784	2.76047	3.48144	3.52238	2.48925	3.38267	2.52902	2.63884	2.72334	2.83421	2.38703	2.96387	2.3309	2.80071	2.86381	2.72014
AC017006.3	NA	0.350939	0.112925		3.70046	3.74458	3.94012	4.11379	3.91248	4.09864	3.47671	4.12037	4.19463	4.4423	4.69685	4.53721	3.75484	4.35006	2.59717	4.25408	4.89548	4.50785	4.61368	3.95579	4.38173	4.6921	4.73362	4.19463	3.94629	3.94442	4.25256	4.31017	4.40633
AC017020.1	NA	0.294313	0.160854		2.47139	2.33442	2.3817	2.32536	2.57461	2.27336	2.29426	2.17045	2.54756	2.6952	3.25361	2.63584	1.18628	2.89951	1.74388	2.56663	2.81207	2.82841	3.04029	2.50806	2.92073	3.29693	2.73873	2.54756	2.99272	2.80687	2.46822	2.87311	2.56739
AC017020.2	NA	0.357298	0.0377432		0.376491	0.778923	0.939075	0.677811	0.572373	0.948903	0.547	1.09545	0.78388	1.14138	0.781329	1.15647	1.20029	1.20115	0.527565	1.42126	1.64147	0.980899	0.785576	1.66157	1.3574	1.20286	0.853237	0.78388	0.630064	1.36121	0.849534	0.961877	1.58007
AC017028.1	NA	0.106082	0.743859		6.70989	6.6006	6.65923	6.93312	6.57756	5.94525	6.44505	6.19713	7.3562	7.1699	7.84702	7.02185	4.78344	7.15293	6.21491	7.20084	6.0719	7.07113	6.93649	5.49592	6.44254	6.70021	6.34717	7.3562	6.41832	6.99817	6.61549	7.66357	6.66703
AC017028.10	NA	-0.606336	0.0292152		5.91182	5.83564	6.12061	6.17494	6.00874	5.87814	6.76418	5.72572	7.00965	5.95214	4.6118	6.04702	5.55027	4.96714	6.32131	5.19313	4.24004	5.71341	5.7378	5.59727	4.93568	5.20013	5.49871	7.00965	5.70166	5.59857	5.96137	5.46695	5.74579
AC017028.11	NA	0.37795	0.238335		6.76665	6.77412	6.60153	6.91662	6.6394	6.05465	6.17604	5.9618	7.26031	7.47164	7.98731	6.98404	5.16031	7.66617	5.38089	7.36448	7.06608	7.33879	7.17448	5.79571	7.15662	7.50751	6.6075	7.26031	6.39031	7.40484	6.99754	7.5207	6.77075
AC017028.2	NA	0.298117	0.208032		5.24878	5.32784	5.69373	5.96553	5.45232	5.08053	5.06268	4.9289	5.83987	6.07526	6.59446	5.28335	4.02297	5.99551	5.39936	5.63576	5.87562	5.93386	5.9776	5.20551	5.51876	5.66494	5.83776	5.83987	5.94599	6.03323	5.35431	6.07352	5.69511
AC017028.3	NA	0.100649	0.739991		6.33215	6.23635	6.37788	6.60452	6.26934	5.67068	6.12318	5.75526	7.09887	6.67117	7.54257	6.72102	4.76924	6.75528	6.03695	6.88671	5.76577	6.82686	6.52061	5.48861	5.9608	5.75126	6.08609	7.09887	6.02957	6.68168	6.49401	7.15321	6.25764
AC017028.4	NA	0.0662104	0.84391		6.43698	6.40568	6.50439	6.6454	6.32246	5.74678	6.4443	6.08366	6.89357	7.1296	7.46112	6.7799	4.64937	6.8146	5.11478	6.98749	6.05421	6.89096	6.8207	5.26542	6.00626	6.83637	6.21337	6.89357	6.11968	6.81856	6.33245	7.36245	6.51386
AC017028.5	NA	0.37795	0.238335		6.76665	6.77412	6.60153	6.91662	6.6394	6.05465	6.17604	5.9618	7.26031	7.47164	7.98731	6.98404	5.16031	7.66617	5.38089	7.36448	7.06608	7.33879	7.17448	5.79571	7.15662	7.50751	6.6075	7.26031	6.39031	7.40484	6.99754	7.5207	6.77075
AC017028.6	NA	0.553721	0.0460273		5.78881	5.78884	6.17997	5.78452	5.94966	5.60722	5.75503	5.98071	6.15336	6.48509	5.71981	6.13979	7.68841	5.81024	7.81871	6.14566	6.03353	5.80937	5.90294	7.78676	7.02659	6.55842	6.32949	6.15336	6.18942	5.83801	6.70857	6.10291	6.5787
AC017028.7	NA	-0.0871067	0.800065		4.81602	4.29702	4.47193	5.08764	4.68492	3.91035	4.00387	4.29014	5.85273	4.58348	5.20968	5.03505	4.57162	5.19408	2.98521	3.93669	5.2795	5.4048	4.93261	4.28077	3.6467	4.34539	3.82152	5.85273	4.32319	3.87981	3.93433	4.45726	4.61593
AC017028.8	NA	0.117529	0.732861		6.19315	6.18531	6.20056	6.40318	6.17041	5.7175	5.41931	5.53519	6.80757	6.47463	7.50976	6.37774	4.3242	6.78609	4.89083	6.61972	5.46501	6.68538	6.66028	5.56462	5.43631	6.05863	6.01008	6.80757	5.67646	6.53384	6.52002	6.99429	6.35996
AC017028.9	NA	0.106082	0.743859		6.70989	6.6006	6.65923	6.93312	6.57756	5.94525	6.44505	6.19713	7.3562	7.1699	7.84702	7.02185	4.78344	7.15293	6.21491	7.20084	6.0719	7.07113	6.93649	5.49592	6.44254	6.70021	6.34717	7.3562	6.41832	6.99817	6.61549	7.66357	6.66703
AC017048.1	NA	0.278899	0.137654		2.05477	2.13844	2.35147	1.90324	1.99692	2.1603	2.94727	2.24808	2.51455	2.5829	3.16765	2.19602	2.20371	2.25542	1.85862	2.37681	2.60508	3.09415	2.99277	2.70305	2.85518	2.85285	2.19748	2.51455	2.69329	2.13031	2.18968	2.91316	2.3398
AC017048.2	NA	0.448403	0.101409		2.34647	1.26719	1.81484	1.52947	1.52825	1.33234	3.33337	1.9778	1.94595	1.86109	2.75962	2.20482	1.84443	2.75075	1.53591	2.83766	3.15131	2.78163	2.67687	2.07797	2.23684	2.09448	2.21067	1.94595	1.99529	1.55032	3.44799	2.78302	2.16741
AC017053.1	NA	0.478153	0.0227093		2.77972	2.77991	2.37533	2.24606	3.10155	2.60064	1.94204	2.40472	2.6146	3.33626	2.88443	3.03058	2.63698	3.40674	2.4219	3.74807	3.95727	2.96828	2.93671	3.35892	2.9938	2.71383	2.83987	2.6146	3.36647	2.31308	2.65911	3.20317	2.93872
AC017074.1	NA	0.433812	0.0414302		4.32959	4.12468	3.94643	4.38931	4.03117	3.58944	3.15448	4.4305	4.34237	4.48133	4.6645	4.02348	5.03558	4.90818	5.02619	4.13993	4.76149	4.07113	4.04255	5.21859	4.40079	4.52114	4.41179	4.34237	3.55547	4.50596	4.60402	4.45354	4.25923
AC017074.2	NA	0.289214	0.235666		3.87787	3.61083	3.1475	3.68896	3.71011	3.07512	3.40674	3.84716	3.68872	3.91949	4.17809	3.74061	3.64801	4.14742	1.99297	4.29121	4.68065	3.91677	3.86658	3.07014	3.87524	4.2617	4.14912	3.68872	3.61203	3.83066	3.70574	4.32297	4.11504
AC017076.1	NA	0.775382	0.000486866		3.1535	3.49246	3.11028	3.47152	3.21293	3.60342	3.37404	3.18707	3.96487	4.29174	4.40942	3.92533	3.73284	4.39054	3.02988	4.04624	5.04699	4.58995	4.52724	3.52414	3.76446	4.41522	4.62262	3.96487	4.25043	4.25481	3.83113	4.1654	4.65798
AC017081.1	NA	0.0661637	0.860611		9.82493	9.77239	9.56121	10.0551	9.78678	9.59387	8.64956	9.65066	10.389	9.88507	10.5284	10.2286	7.98844	10.3245	7.56334	10.434	10.261	10.4226	10.3426	8.74123	9.44095	10.0672	9.70279	10.389	9.69413	10.0653	9.24843	10.2807	9.67842
AC017083.1	NA	0.306103	0.197818		1.84058	1.51624	1.01668	1.49561	1.56426	1.82014	2.26067	1.14358	2.31108	1.38011	1.82985	1.68598	1.08984	1.85079	2.35326	1.85362	2.72425	1.86873	1.52034	1.52161	1.68598	1.4185	2.49824	2.31108	1.67965	2.75337	2.49405	2.43303	2.43387
AC017084.1	NA	0.450743	0.0328718		1.24909	0.935242	1.21949	1.3299	1.31014	1.39781	0.783077	1.21404	1.61138	1.19513	1.92005	1.25724	0.98234	2.05802	0.354934	2.34455	1.65451	1.79774	1.97992	1.80586	1.9898	1.78321	2.2431	1.61138	1.64207	1.57286	1.97059	1.64892	1.75858
AC017099.3	NA	-0.313704	0.08967		1.40377	2.08935	1.45897	1.12763	1.35803	2.12288	1.60909	1.56915	1.4603	1.36496	1.19873	0.962195	2.46955	0.984143	1.40847	0.992042	1.28754	1.18684	0.908744	1.12342	0.971026	1.55925	1.22014	1.4603	1.58626	1.05996	1.10006	1.36608	1.06993
AC017101.10	NA	0.402137	0.0319352		1.27946	0.634015	0.893617	1.03686	0.577739	0.718969	1.43456	0.886371	1.2818	1.77862	1.13588	0.915082	2.06074	1.60652	1.37258	0.947767	1.47386	1.85373	1.36465	1.44089	1.79741	1.27519	1.38504	1.2818	1.54742	0.660149	1.03277	1.59475	0.947634
AC017104.1	NA	0.348923	0.45082		6.48467	6.65819	6.28734	6.80895	6.51685	6.02345	5.34081	6.15731	7.03229	7.439	8.29058	7.19095	3.87033	7.70902	4.17993	6.71471	7.3809	7.52948	7.32342	5.34265	6.71894	7.23775	7.06782	7.03229	6.57966	7.11195	5.64477	6.83802	7.13156
AC017104.2	NA	0.423939	0.0487867		3.19995	3.40314	2.96002	3.80551	3.44343	3.38594	3.90196	3.43452	3.80562	4.3174	4.66232	3.95175	4.09459	3.89422	3.27396	3.61907	4.90813	4.09043	4.06122	2.8608	3.58196	3.52266	3.59414	3.80562	4.05104	3.85111	4.20171	3.7475	4.03376
AC017104.6	NA	0.401458	0.0914616		3.99295	3.82123	3.60331	3.80803	3.54945	3.34186	3.62264	3.78975	3.34785	4.25411	3.57667	3.84837	4.32786	3.88581	5.04281	3.43696	3.50564	3.69878	3.80705	5.12335	4.54545	4.90236	3.93196	3.34785	3.91576	3.51428	4.69647	3.96981	3.75799
AC018359.1	NA	0.104171	0.663984		1.41981	1.99184	1.83887	2.01779	1.81585	1.79175	3.53238	2.00121	1.89891	2.30207	2.70427	1.96041	1.19622	2.63357	1.98576	2.51304	2.52528	2.2767	1.70508	1.94018	1.72719	2.11522	2.64356	1.89891	2.31467	1.64683	2.00051	2.36368	2.31566
AC018359.3	NA	0.315347	0.09774		1.55654	1.65823	1.57973	1.88934	1.43103	1.50429	2.12339	1.52604	1.36955	1.90959	1.74584	1.44558	2.49313	1.87361	2.87427	1.69975	1.72602	2.04948	2.21132	1.96067	1.59072	2.08828	2.48609	1.36955	1.59829	1.9082	2.47914	1.55237	1.77426
AC018361.1	NA	0.220958	0.234412		0.803156	0.976454	0.523727	0.587718	0.828853	0.953477	1.58975	0.716783	0.75018	1.14078	0.934885	1.17041	1.10143	0.621812	1.98412	0.648347	1.66736	0.707828	0.850294	0.794979	1.1077	0.953401	0.992912	0.75018	1.061	1.56971	1.50129	0.828928	1.20979
AC018450.1	NA	0.422908	0.0347294		2.91868	3.42488	2.94506	3.23469	3.36904	3.50368	2.65425	3.32697	3.30176	3.53282	3.43762	3.94985	3.47535	3.85925	3.35934	3.81426	4.09212	3.61384	3.34399	2.94164	3.56898	3.29965	4.82443	3.30176	3.22778	3.55159	3.55775	3.33476	4.10251
AC018462.2	NA	0.0709667	0.777906		2.26286	1.96403	2.36703	2.04317	2.30681	2.75307	2.4084	2.39871	2.32339	1.73418	2.89889	2.01796	2.83631	3.03623	3.36803	1.81391	3.18946	2.28656	2.43384	2.11465	1.81726	2.67302	2.59784	2.32339	2.18928	2.20025	1.67975	1.496	2.99577
AC018463.1	NA	0.3897	0.343246		4.14998	3.95129	3.52742	3.81981	3.73738	3.82079	2.22558	3.84099	4.51403	3.7989	4.92881	4.33413	2.35171	4.1879	2.50864	4.89808	5.35256	4.93477	4.80141	2.38808	3.7803	4.45731	5.03152	4.51403	2.98402	5.15324	3.13966	4.46785	4.41947
AC018464.3	NA	0.16668	0.421665		1.04321	1.13831	1.01992	1.44302	1.77486	1.20263	1.21715	1.91158	1.23524	1.95826	1.74446	0.945993	0.789625	1.95951	1.35947	1.63429	1.22943	1.20523	1.66899	1.66663	1.38455	1.67081	1.28304	1.23524	1.09074	2.40489	2.06088	1.80045	0.876488
AC018495.3	NA	0.553287	0.0039048		2.35508	2.84227	1.98675	2.03241	2.25336	2.11933	1.8357	2.59286	2.25642	2.63574	3.05772	2.36742	2.53686	3.03096	3.26155	3.12821	3.33887	2.80773	2.89051	3.33579	2.56103	2.60497	2.98239	2.25642	2.31621	2.39048	2.49077	3.30305	2.82279
AC018616.1	NA	0.164875	0.431956		1.02152	0.934783	1.08824	0.805511	1.22915	0.991684	2.40148	1.07913	0.959363	1.61461	1.10958	1.55707	1.89088	1.03452	2.1509	0.983449	1.54158	0.876372	1.38551	1.58612	1.72381	1.39687	1.12432	0.959363	1.064	1.40865	0.761371	0.985632	1.50034
AC018618.1	NA	0.321194	0.0487159		3.93625	4.02771	4.15314	3.69621	4.08821	4.07286	3.58012	3.83756	3.89043	3.86759	4.1032	4.00651	3.47698	4.55334	4.11784	4.55146	4.44522	4.5104	4.15371	4.35467	4.00089	4.6525	4.45273	3.89043	4.21458	3.98232	4.65046	4.28825	4.55636
AC018628.1	NA	0.576127	0.0853168		6.45066	6.25224	6.27829	6.60888	6.40417	5.91896	6.30395	5.83479	6.80676	7.30214	7.9855	7.05691	5.33684	7.77008	4.86551	7.27002	7.36004	7.45243	7.47907	5.69845	6.87982	7.35745	7.14612	6.80676	6.98759	7.29894	5.94398	6.94352	6.93402
AC018635.1	NA	0.201551	0.0586284		11.6801	11.8451	11.7677	11.7706	11.7666	11.7661	11.5317	11.7708	11.8956	11.9846	11.9238	11.8315	11.878	12.0003	11.8524	12.0829	11.9849	11.9719	12.0375	11.9783	11.9959	12.0223	12.0591	11.8956	11.9694	11.8385	12.0832	11.7765	11.9629
AC018643.4	NA	0.472958	0.0126103		1.64462	1.65954	2.07932	1.90381	2.20709	2.13698	1.68942	2.13174	2.1283	2.28681	2.70756	2.63648	2.63018	2.8712	2.49109	2.12324	1.74043	2.17212	2.31869	2.29396	3.09242	1.96336	3.20662	2.1283	2.43828	2.65407	1.90283	2.64859	2.22144
AC018647.3	NA	0.369227	0.110383		1.4298	1.60736	1.51799	1.28803	1.32113	1.42328	2.73575	1.52629	1.45407	1.80095	2.96104	1.93596	2.10616	1.52593	1.97161	2.00446	2.36578	2.17274	2.26542	2.31106	2.91051	1.37881	1.5501	1.45407	1.78912	1.4178	2.20243	1.67229	1.37426
AC018685.1	NA	0.301697	0.0829155		3.12199	3.5483	3.67855	3.20188	3.2095	3.62186	3.42311	3.86789	3.43712	3.50795	3.59117	3.76067	4.28707	3.91778	3.7861	3.74899	3.62908	3.68245	3.64003	4.32227	3.39778	3.75297	4.14479	3.43712	3.64247	3.13427	3.96397	3.38152	4.43921
AC018688.1	NA	0.2565	0.325995		6.68274	6.71845	6.66767	6.3954	6.50142	6.18986	7.6656	6.80115	6.46559	7.63316	7.28838	7.22292	6.16894	7.27932	5.87649	7.7492	5.66599	7.08485	7.41789	6.53864	7.05266	6.82094	6.83403	6.46559	6.89268	6.87806	6.77554	7.71609	7.29727
AC018690.1	NA	0.226919	0.299142		0.477642	0.769422	0.667652	0.469614	0.393055	0.683228	1.30325	0.810172	0.518951	0.876236	0.564804	0.603558	2.1731	0.654879	1.95652	0.934607	0.661473	0.534599	0.51857	0.953454	1.36452	0.571058	0.580577	0.518951	1.48865	0.823934	0.980899	0.651789	0.666169
AC018693.6	NA	0.329248	0.168342		1.9979	1.90495	2.39582	1.24858	1.32033	1.96943	2.00665	1.71862	1.98321	1.52805	2.17122	2.06186	1.9603	2.97673	3.12552	3.26865	2.05721	2.36522	1.87882	2.16288	2.6086	2.10533	1.29081	1.98321	2.01142	1.57584	2.48066	2.13936	1.60101
AC018717.1	NA	0.430483	0.0238257		0.485145	0.992669	0.636391	0.622781	0.920201	0.680296	1.08938	1.06701	0.985911	0.876837	1.10229	1.14391	2.48804	1.62911	1.48377	1.09834	1.22661	1.12543	1.0038	1.23192	1.81396	1.68461	1.02135	0.985911	1.13628	1.34108	0.924071	1.0268	0.887293
AC018730.4	NA	0.38539	0.0242091		3.93384	4.0873	3.66213	3.65948	3.76368	4.00164	3.37644	4.03641	3.6144	3.89695	3.91954	4.1762	4.70067	3.87583	4.64388	4.6412	4.05925	3.83578	4.13159	4.59049	4.09422	4.26282	4.14699	3.6144	4.705	4.17594	4.20478	4.08456	3.80398
AC018731.3	NA	0.356997	0.0225787		6.67037	6.84253	6.71406	6.68202	6.60911	6.79144	7.47917	6.74223	6.54388	7.11083	6.91778	7.20732	7.42316	7.11082	7.07029	7.43163	7.30088	6.68162	6.79753	7.58508	7.16066	7.11479	7.25048	6.54388	7.1502	7.10711	7.42695	7.19483	7.27589
AC018737.1	NA	0.362703	0.0022719		10.8611	10.9642	10.7566	10.953	10.8523	11.0072	11.1602	10.936	11.084	11.3058	11.231	11.1437	11.253	11.3771	11.2505	11.4952	11.2436	11.1913	11.2959	11.5415	11.4895	11.4344	11.4031	11.084	11.4553	11.0973	11.4777	11.2165	11.3222
AC018737.3	NA	0.0724902	0.752643		0.994376	0.8899	0.983644	0.80947	1.08452	1.10726	2.66232	1.23966	0.933979	1.77641	0.88489	1.05457	1.52386	0.828845	1.50409	1.52433	1.65116	0.809819	1.64758	1.44904	1.65023	0.784091	1.134	0.933979	1.38308	0.684083	1.5896	1.1466	1.27869
AC018755.17	NA	0.23406	0.240537		1.04698	1.1393	1.13516	1.46551	1.47928	1.22384	1.9703	1.91292	0.635134	1.75701	1.64222	1.36828	1.93127	1.62065	1.67232	1.18446	2.21246	1.53521	2.02323	1.08034	1.29024	1.72881	1.93384	0.635134	1.20094	1.59896	1.76096	1.58293	1.60736
AC018755.18	NA	-1.67397	0.00272406		5.82559	5.47677	5.04556	5.74131	5.95187	4.91394	5.30414	5.56241	7.71283	4.98198	3.19734	5.77191	3.60129	3.80626	3.48949	3.70728	1.95079	4.78815	5.18212	3.30004	3.42247	2.79137	2.98502	7.71283	3.12637	4.80439	3.2309	4.69337	4.49826
AC018761.1	NA	0.42995	0.0298152		4.82986	4.98139	4.48279	4.78768	4.89194	4.55399	4.7659	4.52109	4.14882	5.30288	5.12427	4.92435	6.1192	5.23205	5.50431	4.7266	4.76349	4.8677	5.00906	4.77947	5.17122	4.996	5.40814	4.14882	5.58181	4.75749	5.02604	4.99317	5.41507
AC018766.4	NA	-0.443528	0.0441349		4.27409	4.61545	4.51524	4.56936	5.37264	4.32598	4.39395	4.59713	4.30401	4.32218	4.16429	4.40728	4.06152	3.19432	4.11378	4.42214	3.36795	3.80932	4.22976	4.44977	3.50574	3.75912	4.60081	4.30401	4.69447	3.69318	4.78222	3.65236	4.63493
AC018766.6	NA	0.102412	0.623309		4.32432	4.26266	3.93629	4.6305	4.14955	4.14706	4.69776	3.84941	3.62302	4.31127	4.70431	3.81307	5.14516	4.00008	4.49038	4.06957	4.28669	3.69171	4.39997	4.01061	4.86306	4.63147	4.23301	3.62302	4.4394	4.00713	4.38678	3.85771	4.68512
AC018767.1	NA	0.379312	0.0487013		0.903842	0.590671	0.390955	1.02944	0.863854	0.722057	1.65575	0.508891	0.898298	1.32399	1.17731	0.929366	0.819793	1.38558	1.02288	1.39465	1.33071	1.13094	2.07816	1.04585	1.04963	1.97708	1.44069	0.898298	1.05495	0.957527	0.968132	0.786422	1.62262
AC018799.1	NA	0.17502	0.562792		1.0295	1.28348	0.976692	1.52889	1.21047	1.38876	2.73692	2.05208	1.19272	1.63328	1.39364	1.85852	2.48799	1.56864	0.857877	1.3361	0.992019	1.53719	1.3757	1.46193	1.46333	1.37591	3.67834	1.19272	0.983249	1.91809	1.99043	1.96972	2.20242
AC018804.1	NA	0.18491	0.457318		5.24181	5.47633	5.2257	5.4731	5.28677	5.13654	4.6327	5.04699	5.27238	5.8565	6.11383	5.49646	4.29521	6.17614	4.71026	5.99349	5.44168	5.56661	5.67517	4.48944	4.46379	5.33678	5.18299	5.27238	5.54345	6.05327	4.80989	5.53017	5.67361
AC018804.3	NA	0.520327	0.0509192		3.38068	3.5965	3.58875	3.79291	3.89036	3.23344	2.73265	2.8177	3.80298	4.12456	5.13157	3.99585	3.27638	4.43537	2.80869	3.47069	4.61258	4.73289	4.50822	3.34866	3.80243	4.00262	3.53631	3.80298	3.69209	4.46403	3.24998	3.92356	4.01149
AC018816.1	NA	0.188432	0.381339		2.38389	3.01154	2.48085	2.02918	1.70944	1.83754	1.60029	1.74689	2.1264	2.30586	2.42236	1.74861	2.42436	3.21239	2.24388	2.01605	2.25718	1.99684	2.49514	2.16878	2.0989	2.90733	2.09549	2.1264	2.62857	2.52465	1.37042	2.10079	2.68246
AC018816.3	NA	0.0712971	0.761934		1.79957	1.5575	1.90393	1.59753	1.86293	1.73582	1.90233	1.34966	1.79937	1.62828	1.30125	1.35291	2.26186	1.49996	1.98321	1.12294	1.06505	1.65104	1.60785	1.71404	2.9961	1.7343	1.64702	1.79937	2.36078	2.04271	2.73758	2.08094	1.30243
AC018832.1	NA	0.402309	0.0261822		0.714034	1.04629	0.741992	0.991897	0.836636	1.10828	1.08837	1.02447	0.854268	1.09668	1.16171	1.23532	2.32015	1.76964	1.457	0.908254	1.76083	1.47663	0.898446	1.68625	1.12058	1.50995	1.27743	0.854268	1.31052	1.37642	0.818796	1.63972	1.04813
AC018866.1	NA	0.188167	0.403641		4.20553	3.99644	4.35574	4.1148	3.6924	4.29412	5.00988	4.70018	3.94291	4.46419	4.00108	4.78946	3.88095	4.32014	5.4649	4.91987	4.15239	4.04927	4.30816	4.53431	5.21487	3.76479	4.85412	3.94291	4.18185	4.06629	4.6764	4.67054	4.64458
AC018867.1	NA	0.71255	0.000133231		9.13121	9.14813	8.84298	9.538	9.13259	8.96219	8.924	9.31399	9.704	9.79941	10.3321	9.97655	9.55052	10.064	8.78797	10.2491	10.3715	9.87397	9.75856	9.81737	10.0423	10.0383	10.1372	9.704	9.90554	9.99088	9.82819	9.99224	9.80271
AC018878.3	NA	-0.119036	0.607059		1.2165	0.878924	1.19409	0.942434	1.65205	1.34459	2.43653	1.68343	0.969311	1.08012	1.05898	1.60235	1.67496	1.11899	1.97488	1.61461	1.16576	0.917176	0.959377	2.18113	1.31154	1.02397	1.7668	0.969311	1.10426	0.715032	0.522109	1.14941	1.08151
AC018890.4	NA	0.552375	0.0119599		1.96338	1.88358	1.68393	1.93214	1.81288	1.46422	1.08684	1.32362	1.94444	2.50211	2.209	2.12417	2.62114	2.83926	1.327	2.63508	2.27463	3.14836	2.05262	2.22604	2.42512	1.6917	1.79677	1.94444	1.84093	2.40854	2.47989	2.564	1.48121
AC018890.6	NA	-0.179197	0.492992		3.78787	3.91185	3.93343	4.34742	4.32204	3.88293	2.70608	3.94614	4.02069	3.6981	4.14483	3.4688	2.30401	3.65004	3.60306	4.16677	3.00018	4.06738	3.74174	3.2684	2.93455	4.0623	3.90124	4.02069	3.94935	4.00432	3.10485	4.46621	4.32243
AC019011.1	NA	0.232552	0.389016		3.24572	3.38761	3.02129	3.29169	3.44042	2.95653	3.21427	3.0963	3.30997	3.23005	4.08861	3.78259	2.89523	3.56692	1.77045	4.02468	3.53517	3.94382	3.98774	2.54346	2.5361	3.18198	4.30614	3.30997	3.17706	3.58064	3.44507	4.23607	3.87328
AC019046.1	NA	0.556063	0.117499		4.55438	4.47123	4.64567	4.52202	4.34486	4.73882	3.45575	4.31463	4.94596	5.29785	5.55617	5.4978	3.84628	5.60616	3.05294	5.08573	6.08621	5.93509	5.40977	3.01101	4.31973	5.36505	4.96387	4.94596	4.75713	5.38476	4.90179	5.24262	5.72938
AC019048.1	NA	0.320911	0.0686674		2.06147	2.00307	1.96392	1.89378	2.3372	2.05009	2.30842	2.31365	1.99871	2.42745	2.22955	2.42855	2.63718	2.48753	3.1344	2.15062	2.82051	1.86885	2.57222	2.03715	2.50429	2.81962	2.55886	1.99871	2.73763	1.86883	2.8025	2.53268	1.86846
AC019051.1	NA	0.274491	0.25143		0.86664	0.941932	0.938489	1.068	0.767151	1.39889	1.36903	1.82199	1.33762	1.30454	1.3142	1.30613	2.52881	1.08383	1.26925	1.43426	1.10447	1.20984	1.12008	1.14216	3.02427	1.78109	1.7875	1.33762	0.822032	1.23639	1.43007	0.885723	1.72255
AC019055.1	NA	0.513268	0.0258806		1.4683	1.74624	1.77511	2.18938	1.49368	1.73987	2.47609	1.75004	2.85615	2.06473	2.90916	2.4004	2.29973	2.60659	2.74837	3.40181	2.74212	1.78013	2.02084	2.1605	2.84759	2.80401	1.64572	2.85615	2.26018	1.89775	2.70615	2.54279	2.44808
AC019058.1	NA	0.533282	0.096957		2.03202	2.39729	2.04031	2.30047	2.02025	2.45468	2.84237	2.76964	2.59649	3.30746	3.61765	3.60169	2.07119	3.58313	1.56976	2.71533	3.23262	3.02735	2.84634	2.01851	2.06546	3.11896	4.06105	2.59649	2.04282	3.9776	1.76849	3.74553	3.37269
AC019064.1	NA	0.456604	0.088753		1.28176	1.30571	1.38479	1.37391	1.17892	1.26327	2.05094	1.24592	1.08433	2.77418	1.72294	1.22348	1.97711	1.7058	2.36848	1.74544	1.39188	1.90131	1.45263	1.70362	1.92454	0.842563	3.32158	1.08433	2.92324	1.33683	1.56679	1.34985	1.85893
AC019117.1	NA	0.163843	0.397172		2.95261	2.99154	2.71765	2.76914	2.50541	2.22346	3.30596	2.99748	2.78221	3.24248	3.17837	2.73521	2.09229	2.79837	3.05404	2.89871	3.17763	3.66257	2.70943	2.31721	3.02868	3.52905	2.81582	2.78221	2.92056	2.68886	3.52522	3.14196	3.07921
AC019117.2	NA	0.114605	0.474099		2.93052	2.22772	2.15401	2.42148	2.21893	2.48114	2.13134	2.94544	2.379	2.42515	2.44648	2.30847	2.60722	2.01741	2.4909	2.85228	2.51915	2.25313	2.37121	2.98528	3.09863	2.49098	2.45756	2.379	2.81874	2.51432	2.76657	2.4774	2.65577
AC019118.3	NA	-0.0913399	0.67544		2.90772	2.45115	2.66199	3.25165	2.72692	3.24453	2.547	3.1052	2.76112	2.93509	2.44087	3.2868	1.38996	2.21733	2.589	2.72521	2.5278	3.00074	2.72776	2.41976	3.03551	3.2882	3.2625	2.76112	2.74079	3.0202	2.79624	2.73943	3.28506
AC019118.4	NA	0.308791	0.234346		2.95244	2.80629	2.47864	2.75467	2.80666	2.38808	2.9811	1.56151	2.34523	3.10625	3.22477	3.31277	1.92111	1.90862	3.22904	3.96716	2.87033	3.21214	2.93471	2.73169	2.81501	3.5015	3.30893	2.34523	2.27261	2.49756	2.52415	3.52959	2.23953
AC019129.2	NA	-0.352846	0.0863549		2.22467	0.968066	1.23173	1.24642	1.77425	2.05805	1.37287	0.86631	1.01415	1.07098	1.20926	1.11431	1.43372	0.779728	1.29057	0.906242	0.621702	1.68511	0.689981	1.7495	0.804983	0.832765	0.764889	1.01415	0.815284	1.66186	0.723068	1.22981	0.892998
AC019171.1	NA	0.223688	0.255326		3.73938	3.84694	3.96878	3.88379	4.34412	3.80986	5.00833	4.17652	3.78166	4.92841	4.24481	4.35321	4.34475	4.30023	3.57139	4.29964	4.46124	4.04768	4.14	4.3175	5.03177	4.30711	4.26681	3.78166	4.65192	4.29107	4.62493	3.7224	4.03031
AC019172.2	NA	0.17174	0.442551		1.28331	1.61871	1.77141	1.38389	1.69707	1.62883	2.17332	1.51391	1.34503	1.50932	1.72502	1.60428	1.48908	1.67716	2.79165	1.69758	1.53614	1.13926	1.68528	2.84284	2.11278	2.34975	1.59122	1.34503	2.47995	1.28839	1.80901	1.55191	1.24358
AC019185.4	NA	0.206133	0.315277		3.00462	3.12294	2.71225	2.64298	3.1326	3.27939	2.59587	3.78499	2.64055	3.52746	3.06471	3.08483	3.18227	3.36183	3.0352	3.5218	3.51729	3.08025	2.82877	3.19684	2.10331	3.53248	3.8174	2.64055	2.71245	3.3979	3.39527	3.43794	3.49786
AC019186.1	NA	0.0179603	0.934607		2.22058	1.96167	2.17894	2.35502	2.5625	2.2008	2.34605	2.4634	2.60253	2.06066	2.49754	2.67972	2.73085	2.76185	1.93597	2.35245	3.4562	2.16027	2.55015	2.41421	1.76987	1.80013	1.91322	2.60253	2.39222	2.1547	2.35366	1.64513	2.55341
AC019196.1	NA	0.475658	0.0729333		6.07336	6.40731	5.76852	6.19219	6.08545	5.60215	5.61324	5.87766	6.6901	6.9464	7.45148	6.47708	5.01743	7.31315	5.44913	6.57502	6.70908	7.25165	6.96049	6.01694	6.53167	6.50595	6.53702	6.6901	6.28546	6.50295	5.76568	6.58962	6.62576
AC019198.1	NA	0.589032	0.0066914		9.3712	9.44134	9.11118	9.59996	9.27581	9.5135	8.7452	9.58814	9.73081	10.174	10.212	10.0818	9.2302	10.2472	8.39203	10.2921	10.254	10.0771	10.1454	9.71748	9.87871	10.3512	10.2575	9.73081	9.96224	10.0131	10.0084	10.1615	10.0987
AC019205.1	NA	-1.1803	0.00046628		12.054	11.9715	12.0058	11.9403	11.9912	11.9084	12.058	12.0167	11.9164	11.4968	10.7938	11.8617	9.10822	11.0456	9.61008	10.662	10.3951	11.3309	11.4561	9.70719	9.94183	10.152	10.7557	11.9164	10.8954	11.633	10.4118	11.5656	11.3489
AC019206.1	NA	0.0418696	0.93155		5.92724	5.94537	5.45712	5.44126	5.65153	5.78552	4.35485	5.50571	6.19719	5.52412	6.23818	5.69091	4.11543	6.58149	4.47511	6.42507	6.54771	6.63734	6.74927	2.90728	4.23615	5.79223	6.04689	6.19719	5.88401	6.15558	4.1433	6.08682	6.10507
AC019322.1	NA	-0.631444	0.0328099		4.07791	4.50047	4.67244	4.09712	4.58275	4.70655	2.18258	4.16931	4.74436	3.56434	3.74238	3.78875	3.33694	4.13869	3.47347	3.89135	3.42004	3.6211	3.77724	4.00103	2.95681	2.97477	2.38719	4.74436	3.45818	2.96166	3.60953	3.59723	3.77828
AC019330.1	NA	0.437467	0.119098		0.99788	0.936933	0.804015	1.00723	1.2381	1.15524	2.53387	1.07192	0.877868	1.40289	1.83488	1.15881	2.66219	1.27738	1.05225	1.20495	1.96172	1.00301	1.4609	3.36594	1.88958	2.12003	1.67999	0.877868	1.66178	1.0874	1.68691	1.55034	1.41731
AC019330.2	NA	0.461135	0.292893		5.78189	5.78219	5.42919	5.93806	5.90755	5.71448	3.95073	5.77281	6.33659	6.19763	7.36028	6.24442	4.25796	6.98063	3.89033	6.0524	7.24792	7.07083	6.58132	4.6535	4.5879	6.86797	6.7271	6.33659	6.12172	6.62678	5.04015	6.44839	6.40327
AC019349.5	NA	0.287454	0.0834449		2.616	2.49349	2.98802	2.52526	2.82973	2.6438	2.75872	2.63757	2.49453	2.85559	2.84049	2.56001	2.45012	2.95069	3.20377	3.14399	2.93283	2.69283	2.85349	3.36124	2.87693	2.90458	3.57784	2.49453	3.19925	2.6853	3.6893	2.74222	3.03878
AC020571.3	NA	0.323186	0.0802084		1.61086	1.45209	1.62851	1.48871	1.37484	1.53615	1.50577	1.11272	1.54945	1.63914	1.3653	1.46604	1.97317	1.12002	2.50087	2.24127	1.79191	1.2448	1.74047	1.62467	1.82507	1.4103	2.02899	1.54945	1.87901	1.88059	2.66513	1.87144	2.11076
AC020594.5	NA	0.16541	0.48885		1.98362	2.06955	2.42135	2.24013	2.01581	2.28503	2.9502	2.06215	1.74262	2.17823	2.04394	1.43375	2.1041	2.34023	2.99293	2.71812	3.07037	1.65852	2.52372	1.80745	2.77982	2.16289	2.69386	1.74262	2.85235	1.63977	2.81973	2.87788	2.80226
AC020595.1	NA	0.230121	0.250902		2.27961	2.53455	2.69166	2.68378	2.54737	2.65317	3.86489	2.91096	2.90791	2.54353	3.09181	2.61388	3.06884	2.76275	3.69189	3.11339	3.0846	3.06538	2.98428	3.8973	3.40381	3.00209	2.90763	2.90791	2.76777	2.53157	2.72928	3.32971	2.82482
AC020626.1	NA	0.446633	0.0795299		3.61328	3.399	3.51962	3.53513	3.66975	3.7944	3.20569	2.98076	3.89066	4.00653	4.24215	3.40765	2.92476	4.34861	2.68794	4.62935	4.07825	4.35658	3.80119	3.26107	4.25068	3.90562	4.58274	3.89066	4.25875	4.69848	3.13366	4.25502	4.45365
AC020636.1	NA	0.452185	0.168758		4.9256	4.98428	4.27445	5.24676	4.84031	4.79607	4.85886	5.56348	5.45896	5.85721	6.07066	5.54725	3.19199	5.66843	4.39433	6.15681	6.03206	5.63471	5.63541	4.60448	4.23215	6.00988	5.6419	5.45896	5.16588	6.1504	5.37024	6.21208	5.89502
AC020689.1	NA	0.355643	0.0738064		2.68359	2.43522	2.14406	2.37338	1.69645	2.31464	2.47073	2.42466	2.10528	2.73809	2.37577	2.30356	2.4333	2.95171	1.80317	2.86778	3.24103	2.63468	2.4912	2.64536	2.77858	3.1296	2.76863	2.10528	3.4576	3.00718	2.04218	2.4757	2.74692
AC020703.1	NA	0.579853	0.0146713		2.66225	2.56075	2.465	2.76546	2.54002	2.81499	2.69059	2.88988	3.1787	3.37385	3.38632	2.85905	2.87573	3.7244	2.50229	3.1937	3.95477	3.71251	3.50859	2.20204	3.02088	3.49133	4.56924	3.1787	3.27019	4.00391	3.08815	2.99501	3.28113
AC020703.2	NA	0.864869	0.0954807		8.63008	8.77037	8.47677	8.89819	8.70042	8.66439	5.18515	8.71623	9.40974	9.53476	10.3121	9.47756	7.57233	10.0233	6.14379	9.6088	10.4003	10.0429	9.75459	7.85156	8.58891	9.8319	9.9324	9.40974	9.27374	9.77939	8.20079	9.61403	9.61413
AC020743.2	NA	0.332023	0.0744627		3.10329	2.65481	2.76824	2.94651	2.9005	2.78183	2.9259	2.94984	2.95194	2.72477	3.42988	3.15917	3.81151	3.05631	3.62628	3.82551	3.10387	2.49525	3.02993	3.82095	3.41998	3.31598	3.6612	2.95194	2.70961	2.67632	3.36106	2.96222	3.23841
AC020743.3	NA	0.152709	0.42285		1.21942	0.950826	1.13086	0.893889	0.806865	1.05092	1.55383	1.41477	0.629118	1.2341	0.987298	1.18748	1.82105	0.899878	1.19488	1.06173	1.44261	0.743969	0.973085	1.33168	2.40938	1.11467	1.15509	0.629118	1.44224	1.12316	1.238	1.20881	1.30151
AC020743.4	NA	0.484348	0.0133739		2.97449	2.60593	2.50607	2.93711	2.58874	2.10884	3.22116	2.76819	3.19493	3.46464	3.79953	3.32995	3.71831	3.67742	3.87254	3.10003	2.91738	2.86515	3.43321	2.80249	3.2704	2.96175	3.00502	3.19493	3.25938	3.36559	2.58628	2.84123	3.56723
AC020900.1	NA	0.410647	0.131596		2.57151	2.61863	2.3483	2.62176	3.02023	3.06296	2.50328	2.44855	3.03794	3.19204	2.98471	3.18531	2.7086	3.42751	1.17555	3.7935	4.29644	3.60959	3.35549	2.91774	2.66803	3.26838	3.7239	3.03794	2.82434	3.3137	3.14316	3.22668	2.21178
AC020915.1	NA	0.191545	0.697835		6.14203	6.31472	5.91744	6.49218	6.08624	5.60916	5.09195	6.39101	6.75333	6.76686	7.93264	6.68047	3.88495	7.36363	3.42346	6.25901	7.07367	7.13855	6.98765	4.39921	6.2239	6.79527	6.49639	6.75333	6.58828	6.7694	5.17657	6.40429	6.48682
AC020921.1	NA	0.485665	0.0289691		1.88341	1.5671	1.3376	1.17053	1.36686	1.40167	2.15971	1.55819	1.62626	2.68864	2.59858	1.82993	2.45759	1.81999	2.60003	1.75794	3.06205	2.30335	1.90361	1.36721	2.28009	2.00729	1.9613	1.62626	1.36542	1.44391	2.38065	1.73529	1.79378
AC020922.1	NA	0.331327	0.178487		3.43101	2.89729	3.42791	3.02493	3.33861	3.79223	2.48134	3.15666	3.53087	3.43658	4.07178	3.16639	2.38531	3.71003	2.36851	3.69154	3.83025	3.88548	3.65547	2.98042	3.30491	3.61096	4.56533	3.53087	3.9266	3.81511	3.36616	4.04719	3.90175
AC020931.1	NA	0.194844	0.104085		11.0944	11.098	11.0423	11.0871	10.9922	11.1622	10.8572	11.2274	11.298	11.3314	11.372	11.2699	11.1917	11.3983	10.6819	11.4462	11.3107	11.3147	11.3266	11.2458	11.2467	11.3883	11.4264	11.298	11.3704	11.2089	11.3371	11.2134	11.4269
AC020934.1	NA	0.119135	0.258318		12.0646	11.8974	11.9593	12.0632	12.0265	12.0445	11.6858	11.9833	12.0844	12.0401	12.2311	12.1455	12.1497	12.0552	12.0468	12.129	12.2552	12.0497	11.9472	12.0996	12.1273	12.1014	12.151	12.0844	12.1081	12.0547	12.1067	12.0405	12.0348
AC020951.1	NA	-0.513587	0.000922525		2.97546	2.79916	3.1648	2.87502	2.93101	2.79561	2.39954	2.65499	2.35258	2.18404	2.40628	2.22674	2.15184	2.34233	1.9714	2.23411	2.00083	2.05001	2.66986	2.52621	1.99962	1.9554	1.81962	2.35258	2.36563	2.45698	2.63971	2.43958	2.37589
AC020956.3	NA	0.453349	0.0267145		0.965488	1.25829	1.00754	1.04849	1.24041	1.23299	1.37282	1.26642	1.02094	1.79539	1.10124	1.52352	1.43489	1.52003	1.99817	1.52565	2.00324	0.841056	1.39297	2.02732	2.64639	2.01661	1.99518	1.02094	2.03403	1.06926	1.67896	1.34731	1.23571
AC021021.2	NA	0.271524	0.263006		3.09559	2.40163	3.11266	2.61444	2.71234	2.03859	1.90363	2.39026	2.64513	2.94902	2.93297	2.33049	1.84804	2.61091	2.71181	2.57623	1.94318	3.06845	2.51021	3.39478	3.12111	3.49413	2.8417	2.64513	4.08467	2.36318	3.08373	2.90596	2.93539
AC021037.1	NA	-2.57345	4.36596e-08		4.64747	4.56114	5.16796	4.46945	4.58327	4.64667	3.23534	3.49692	4.96384	2.05333	1.24596	2.75867	1.60178	1.63375	1.47004	1.06528	1.59501	2.58004	2.04005	1.69152	1.69379	1.80436	1.76048	4.96384	1.1437	1.86618	1.10645	1.58535	1.25371
AC021037.2	NA	0.366983	0.137844		0.599769	0.381514	0.466078	0.602366	0.372407	0.446261	0.957548	0.584822	0.717157	0.973083	0.415921	0.792	1.79466	0.715756	2.63757	1.19021	1.022	0.381649	0.352851	1.11984	1.89319	0.451162	0.523082	0.717157	0.893526	0.797525	0.998923	0.505338	0.559597
AC021052.1	NA	0.111604	0.293306		12.0658	12.0213	12.0415	12.1974	12.0734	12.1054	11.8172	12.0099	12.1812	12.0839	12.2683	12.2325	12.1984	12.1407	12.1423	12.1839	12.4029	12.0993	11.9685	12.252	12.1886	12.1601	12.1787	12.1812	12.1479	12.1313	12.1928	12.1114	12.1077
AC021066.1	NA	0.332619	0.147367		4.15535	4.61156	3.95361	4.17318	4.08119	4.31485	3.22307	4.22695	4.65631	4.48815	4.69824	4.47666	4.33296	4.15408	3.17924	5.04189	4.38056	4.44438	4.73874	4.54452	5.03103	3.63407	4.80328	4.65631	4.77259	3.96994	4.58954	5.10567	4.71294
AC021068.1	NA	0.540684	4.39946e-05		9.67316	9.71148	9.38428	9.94863	9.72282	9.6705	9.60007	9.77659	10.0061	10.132	10.4788	10.2036	10.2181	10.2537	10.1043	10.3895	10.6558	10.3243	10.0601	10.4039	10.3291	10.1245	10.1614	10.0061	10.3793	10.3299	10.1765	10.3289	10.1841
AC021078.1	NA	0.406912	0.049197		0.884151	0.601217	0.61492	0.788716	0.950914	1.26869	1.43986	1.26134	0.874232	1.20618	1.21122	1.8434	2.21146	1.74392	1.11143	1.18877	1.53928	1.28011	0.736142	2.28709	1.60253	1.90933	1.27437	0.874232	1.09326	1.16029	0.966302	1.11102	1.08576
AC021087.1	NA	-0.0741839	0.701446		0.944737	0.925434	0.966687	1.25546	1.17917	1.49367	1.38005	2.3212	1.28968	1.43614	0.919961	1.07395	1.21213	1.03501	1.23588	1.01356	1.58581	1.0116	1.15282	0.812572	1.87311	1.55285	1.70463	1.28968	1.58883	1.22793	1.14186	0.785586	0.987042
AC021134.1	NA	1.03931	0.0034037		6.0619	6.01178	5.60043	6.25089	6.04561	6.29807	4.24445	6.25275	6.24071	6.92497	7.5885	7.32142	5.81198	7.44289	4.62699	7.43442	7.48003	7.1913	6.90667	6.12801	6.93267	7.3203	7.86509	6.24071	7.06106	7.23541	6.50491	7.17735	7.38388
AC021188.4	NA	0.0412536	0.890676		3.7802	3.34168	4.10241	3.12093	3.47314	2.66498	2.8984	3.16093	2.75193	3.35434	3.00432	3.02058	4.31113	3.00141	4.77626	2.92443	3.40982	3.20878	3.25715	4.21686	3.02028	3.40141	2.94064	2.75193	3.97731	2.45378	3.04805	2.53091	3.31476
AC021192.1	NA	0.468152	0.123855		4.205	4.26019	3.71707	4.10947	4.17381	3.97086	3.27042	3.77791	4.45493	5.1466	5.5999	4.22115	3.00098	4.74007	3.46374	3.83322	4.39127	5.21118	5.30328	3.60815	4.222	4.0813	5.1708	4.45493	4.72651	4.98611	3.44501	4.88382	4.73891
AC021205.2	NA	0.591066	0.0156299		2.81793	3.06105	2.51093	3.02832	2.01126	2.29285	2.68915	1.93891	3.07573	2.92182	3.98373	3.74343	3.1087	3.92721	2.15575	3.23738	3.40865	3.1242	3.16241	3.83388	2.95876	2.40872	3.91521	3.07573	3.2125	3.06348	2.90396	2.68215	3.05171
AC021224.1	NA	-0.346259	0.0942957		6.09539	6.07083	6.04608	6.09118	5.84153	6.00527	5.97323	6.17127	6.24916	5.63039	6.48669	5.97151	5.23314	6.16028	4.76992	6.01236	6.31085	5.87608	6.07604	4.97383	5.45104	5.26248	5.69917	6.24916	5.20523	5.43455	6.05418	5.86461	5.56207
AC021231.1	NA	0.611672	0.0293318		5.02918	5.20668	4.93902	5.55836	4.83506	5.41983	4.57208	5.56303	5.6257	5.80528	6.36294	5.62037	4.3127	6.24139	5.27189	6.49976	7.04293	6.09861	6.07744	4.58596	5.27775	6.07002	6.145	5.6257	5.61747	6.13787	5.54874	5.57738	6.20077
AC021523.1	NA	0.512831	0.0441757		2.29738	2.12229	1.59513	2.11267	2.34943	2.60509	1.18038	2.31837	2.06805	2.3006	3.03114	2.41803	1.72267	3.2471	2.98181	2.24159	2.81334	2.69304	3.07804	1.62299	2.91067	2.78564	3.51797	2.06805	2.7655	3.06022	1.88285	1.8729	2.68425
AC021613.1	NA	0.620703	0.0425614		7.2217	7.11387	6.94686	7.35346	7.38571	6.99461	6.56211	7.12927	7.59506	7.5996	8.78077	7.79707	6.42516	8.50861	5.93294	8.39906	8.35601	8.23648	8.26708	7.09945	7.12143	8.07706	8.12813	7.59506	7.91033	7.98045	6.97214	7.96943	8.15255
AC021654.1	NA	0.878567	0.0322326		5.05884	5.11348	4.57324	4.94019	4.63324	5.27923	2.94387	4.53161	5.47695	5.98864	5.5632	5.38251	4.75496	6.36778	2.61695	6.04112	6.39633	6.08265	5.91002	4.51468	5.38506	6.128	6.96643	5.47695	5.54014	6.16502	5.195	5.56136	6.09154
AC021660.1	NA	0.576152	0.00831751		3.68567	3.32247	2.69451	3.46836	3.16519	3.4593	3.00242	3.30714	3.70013	3.90999	3.91567	3.90373	2.5575	4.63776	4.48323	4.06987	3.97818	4.12809	3.65965	3.33233	4.36961	3.9473	4.10396	3.70013	3.64659	3.93203	4.26921	3.56247	3.6495
AC021749.1	NA	0.400516	0.0440045		0.458119	0.562146	0.570301	0.361879	0.302069	0.680588	1.31994	0.496136	0.432723	1.02866	0.940523	0.851319	0.746274	1.03448	1.48793	1.61795	2.11036	1.01499	0.714271	1.08807	0.797272	0.685151	0.517893	0.432723	1.31449	0.539016	0.858824	0.923175	0.826717
AC021760.1	NA	0.274378	0.194492		0.560328	0.653217	0.785641	0.788281	0.624677	0.377455	1.68256	1.12786	0.912862	1.48525	0.533419	0.947937	1.57489	1.11746	1.27875	0.704096	1.20716	0.852107	1.14275	1.00002	2.41885	1.1393	0.675359	0.912862	1.39376	0.881398	1.39307	0.895571	0.628837
AC021887.1	NA	0.273146	0.124188		0.37083	0.489978	0.185994	0.912845	0.44184	0.871693	1.26887	0.870067	0.857932	0.912484	1.28663	1.13434	0.351287	0.954219	0.589242	0.638477	1.62723	1.03911	0.773285	0.570401	0.774891	1.0554	1.4292	0.857932	1.12824	1.28196	0.708944	1.21801	1.06511
AC021914.1	NA	-1.13091	0.000986349		4.60515	4.76667	4.96835	4.66081	4.84855	4.15586	4.10122	4.33439	6.00454	4.13742	2.75918	4.36534	3.4487	3.0467	2.95695	2.74488	3.30251	3.30538	2.85168	3.65542	2.9382	3.71036	3.76038	6.00454	3.60998	3.54989	3.82043	4.01277	3.72462
AC022007.5	NA	0.580277	0.00678933		4.47763	4.53591	4.39493	4.28285	4.55062	4.3904	3.98264	4.64164	4.35746	5.49999	4.89542	4.6804	4.80486	4.77952	5.55917	5.46788	4.36537	4.81175	4.76567	5.40029	5.8401	5.34081	4.82742	4.35746	5.1438	4.16625	5.34841	4.38755	5.19472
AC022021.1	NA	0.282882	0.0920608		0.597168	0.567551	0.623159	0.39778	0.515432	0.671455	1.04834	0.610493	0.675732	1.0137	0.717106	1.01694	0.460792	0.981506	1.68732	1.11077	0.952332	0.91565	0.85759	1.79825	1.02737	0.969535	0.535498	0.675732	0.948268	0.742973	0.711961	0.609843	0.606952
AC022073.1	NA	0.767333	0.00926269		4.3562	4.84365	4.28708	4.93	4.69159	4.49017	3.24483	4.17714	5.17593	5.3092	6.44608	5.31794	4.62073	6.13929	3.86082	4.93645	5.76516	5.89304	5.28058	4.30089	4.85759	5.4477	5.1964	5.17593	4.9365	5.7347	4.76824	5.33809	5.34711
AC022098.1	NA	0.304854	0.0775524		4.28611	4.41247	4.44955	4.4294	4.3555	4.28447	3.5741	4.22481	4.57255	4.75864	3.95481	5.07607	4.20541	5.0604	4.16418	4.95703	4.41188	4.23111	4.59249	4.1317	4.80679	4.62607	4.75031	4.57255	4.77222	4.47656	4.76214	4.861	4.67895
AC022098.2	NA	-0.0578678	0.820267		2.55931	3.377	3.04327	3.4824	3.67205	3.38521	3.08247	2.75617	2.97869	3.63277	3.10287	3.37923	3.65225	2.86862	2.97803	2.84241	2.22078	2.77565	2.55337	2.84841	4.35214	3.9158	3.22323	2.97869	2.71115	2.42035	3.44492	2.92203	2.99012
AC022101.1	NA	0.752448	0.00275166		6.76495	6.85206	6.25891	7.05471	6.71516	6.25494	5.9197	6.85255	7.27573	7.55972	8.28964	7.24757	6.25193	8.15404	6.76785	7.51254	7.70071	7.96867	7.80873	7.06185	6.82645	7.79667	7.1865	7.27573	7.79955	7.37895	6.76161	7.479	7.44063
AC022120.1	NA	0.857309	0.0347538		4.17782	3.93625	3.91034	3.9868	4.08459	4.96083	1.87412	4.11215	4.73734	4.98597	5.55167	4.95176	4.08107	5.64871	2.89031	5.1313	5.93101	5.17729	4.75903	3.0608	3.72068	5.30029	5.90482	4.73734	4.64014	5.47439	4.40617	4.93721	5.36788
AC022142.1	NA	0.0920932	0.702124		0.432834	0.232393	0.473019	0.585259	0.578656	0.894063	1.96353	0.85833	0.373503	0.706158	0.466025	0.549255	1.68736	0.506034	1.73077	0.466689	1.36095	0.451784	0.595821	1.10829	0.783413	0.661342	0.50222	0.373503	0.983898	0.669566	1.42126	0.624973	0.396082
AC022154.7	NA	0.300795	0.0530886		2.81324	3.03102	3.05196	3.10299	2.90965	2.87761	3.49658	3.04041	2.61847	3.30832	3.3669	3.24007	3.57257	3.30335	3.03087	3.57563	3.44695	3.01805	3.12645	3.29634	3.08892	3.67938	3.0805	2.61847	3.82158	3.37189	3.14358	3.30579	3.49127
AC022182.1	NA	-0.523866	0.0118307		2.10102	1.40455	2.70156	2.22766	2.21393	1.95081	2.82414	1.67709	1.89004	1.83386	1.47843	1.32624	2.00073	1.30135	2.05363	2.13465	0.699565	1.87772	1.74479	1.64331	1.18279	1.9086	1.65511	1.89004	1.22187	1.17999	1.56511	1.39137	1.63527
AC022182.3	NA	-0.21247	0.452811		2.07956	1.90154	2.92138	2.33458	1.98299	2.00604	2.85661	2.58175	1.58426	1.8154	1.81447	1.46494	1.50122	1.76367	2.86493	2.48041	1.65843	1.37788	2.11348	3.57479	2.83279	2.73354	2.13659	1.58426	2.67454	1.48018	1.59242	1.372	1.91181
AC022201.4	NA	0.603366	0.00188574		2.97172	2.64582	2.9741	2.70436	2.6693	2.55347	2.71873	2.87955	3.1347	3.25879	3.59346	3.00515	4.19911	3.90256	3.81594	3.61178	3.54124	3.14018	2.72035	3.84712	3.42718	3.21701	3.73122	3.1347	3.04739	2.89688	3.58775	2.87192	3.63258
AC022201.5	NA	0.235512	0.235615		3.38052	3.35081	3.27516	3.08657	3.48273	2.95724	3.50066	3.53164	3.25918	4.26932	3.31059	3.33988	4.05379	3.49631	3.72412	3.48819	2.66667	2.98242	3.57791	4.32479	3.67426	4.033	3.21902	3.25918	3.46208	3.0071	4.017	3.67602	3.4053
AC022210.1	NA	0.510052	0.0397071		3.25468	3.01018	3.13042	3.00074	3.30105	2.72704	3.20507	3.64381	3.00723	4.35648	3.27624	2.67417	4.75457	4.02074	3.68773	4.04459	3.67591	3.66368	3.9553	4.024	2.60308	3.55339	3.81045	3.00723	3.21555	3.56007	4.0759	2.91443	4.17247
AC022384.1	NA	0.206801	0.249213		2.03153	1.93982	1.42645	1.93956	1.36851	1.93637	2.65149	1.49122	1.82543	2.25919	2.28	1.96377	2.06566	2.01313	2.18981	2.20174	2.79457	1.89582	1.50828	2.22108	2.14219	1.39894	2.01589	1.82543	1.90062	1.82564	2.37451	2.00366	2.16805
AC022384.2	NA	0.146416	0.369275		4.44311	4.79467	4.84606	4.598	4.58069	5.17247	5.13647	4.37269	4.74332	4.75304	4.79316	4.84066	5.43692	5.09625	4.95797	5.26323	4.74284	4.61365	4.79265	4.46839	4.82849	5.15127	4.91422	4.74332	4.41651	5.02734	5.37175	4.48125	5.09652
AC022395.1	NA	0.579869	2.89437e-05		9.52408	9.51797	9.38007	9.41534	9.36842	9.81672	9.09371	9.56755	9.72023	10.1423	9.93916	10.0185	9.95116	10.0628	9.90363	10.4395	9.95457	9.87154	10.0807	10.1154	10.177	10.1936	10.3956	9.72023	10.1177	9.96895	10.1983	10.1043	10.0292
AC022405.1	NA	0.563812	0.0392938		5.52946	5.65491	5.75523	6.01757	5.51679	5.87025	4.97669	5.62126	6.47628	6.20241	6.36931	6.27658	5.32551	6.28177	4.74725	7.59296	6.15747	6.45944	6.40866	5.40556	6.205	6.17384	6.22967	6.47628	6.26088	6.38958	6.65512	6.96486	6.95728
AC022431.3	NA	0.128752	0.604101		1.93654	2.06313	2.35778	1.99453	1.97268	2.46024	2.30101	2.07219	2.52858	2.14004	1.68801	2.36915	2.32441	1.79291	2.84162	1.57247	2.41767	1.6467	1.77534	1.50599	3.4673	2.59648	2.42195	2.52858	2.16411	2.98045	3.33582	2.26226	2.49192
AC022486.1	NA	0.106377	0.552337		0.773026	0.589216	0.690255	1.07457	0.661388	0.696275	1.14031	1.4002	0.952093	0.878703	1.24614	0.809399	0.696044	1.13733	1.33077	0.872987	0.801213	0.565457	0.911066	1.32887	1.77892	0.549288	1.04837	0.952093	1.37133	0.629351	1.45265	0.908527	0.586467
AC022537.1	NA	0.231475	0.251609		0.690503	0.794937	0.620328	0.533318	0.730932	0.534701	1.68138	0.860319	0.801923	0.893954	0.72472	0.662846	1.94126	0.881313	1.86623	0.986825	1.16557	0.642127	0.916971	1.83621	1.3349	0.780066	0.9641	0.801923	0.77245	0.668557	0.841006	1.16154	0.894363
AC022538.1	NA	0.789768	0.153263		7.7349	7.71243	7.3353	7.92563	7.82899	7.58037	4.49193	7.77854	8.29854	8.59274	9.37828	8.34763	6.52898	9.03395	4.45965	8.62701	9.33458	9.15123	8.70322	6.61328	7.01068	8.84489	9.04061	8.29854	8.29316	8.94958	7.38663	8.65782	8.73542
AC022616.1	NA	0.314636	0.116522		0.656223	0.77902	0.42799	0.691829	0.462915	0.899558	0.894572	1.03797	0.648298	0.707007	0.813083	0.825686	0.871137	0.867299	1.75265	1.05322	1.59812	0.623699	0.718199	1.97518	1.60441	0.701041	0.752052	0.648298	0.845005	0.818669	1.78786	1.0448	0.726134
AC022616.2	NA	0.373555	0.0811166		1.38353	1.28726	1.52683	1.17092	1.23921	1.78653	1.54348	1.44748	1.27458	1.79695	1.41129	1.44853	2.9577	1.45396	1.98384	1.67979	2.16713	1.08821	1.47659	1.88086	2.55524	1.83066	1.5991	1.27458	1.95268	1.38674	2.59687	1.57922	1.48413
AC022681.1	NA	0.0699235	0.496099		12.2276	12.2365	12.2075	12.3199	12.228	12.2509	12.2312	12.2192	12.2875	12.2972	12.4087	12.3626	12.3085	12.2728	12.2477	12.2779	12.5193	12.3022	12.1911	12.3704	12.3079	12.2769	12.3936	12.2875	12.3186	12.3084	12.3365	12.2614	12.2566
AC022716.1	NA	0.611103	0.00336235		0.749445	1.42075	0.91278	1.11545	1.09468	0.998259	1.64132	1.25511	1.22608	2.19993	2.02735	1.77034	1.49151	1.63988	0.849894	1.75855	2.00567	2.30389	2.07169	1.454	1.66053	1.76897	2.88765	1.22608	1.60624	1.94353	1.61205	1.66558	1.42068
AC022816.2	NA	0.338352	0.116733		3.82418	3.75234	3.55952	3.78608	3.44802	3.65594	3.66277	3.86822	4.02564	4.61446	4.50491	3.89141	3.52996	4.60327	2.7227	4.47093	4.24993	4.19144	3.95629	3.15453	4.56128	4.11673	4.16985	4.02564	3.65554	4.21292	4.27807	4.09004	4.39539
AC022819.2	NA	0.0937772	0.568454		0.599574	0.635697	0.776024	0.831532	0.771745	0.780495	1.11166	0.838711	1.06648	0.902468	0.615854	0.599574	1.87535	0.591959	0.811039	0.550826	0.571215	0.874698	1.10085	1.0928	1.24135	0.883457	0.864772	1.06648	1.23265	0.936022	1.00316	0.590375	0.941574
AC022819.3	NA	0.13942	0.543758		2.93178	2.78517	2.80356	2.87243	2.8912	2.84269	2.75663	2.90179	2.75953	3.25429	3.68783	3.20892	3.60434	2.75295	3.77487	2.29101	2.42789	2.83455	2.18937	3.48152	3.84035	3.38556	2.215	2.75953	2.84094	2.55008	2.692	2.66523	3.09837
AC022872.1	NA	0.556099	0.00114516		4.76536	4.85869	4.75671	4.79086	5.05096	5.02598	4.77034	5.03982	4.70211	5.36113	5.22647	5.06933	5.54197	5.37059	5.45516	5.65305	5.43156	5.14387	5.58028	5.60583	5.85122	5.95583	5.67394	4.70211	5.27492	4.81839	5.74358	5.13144	5.7776
AC022909.1	NA	0.173807	0.275737		10.5323	10.4991	10.589	10.5784	10.6601	10.7321	10.3525	10.571	10.7614	10.8103	10.8291	10.8122	9.97213	11.0546	9.81197	11.0881	10.822	10.8946	10.9721	10.5518	10.881	11.0587	10.7923	10.7614	10.8704	10.7627	10.813	10.8202	10.8216
AC023049.1	NA	0.409971	0.229355		3.54158	3.30397	3.56683	4.37396	3.65653	3.45042	1.85399	2.99499	4.02319	4.26931	4.34082	4.18872	2.17703	4.24837	3.32012	4.30996	3.68222	4.22041	4.25407	2.66221	4.14687	3.89283	4.03444	4.02319	4.25543	4.29731	1.97484	4.20191	4.06707
AC023050.1	NA	-0.0591889	0.843655		2.17061	2.23299	2.66647	2.4658	2.74928	3.47487	1.66799	2.84176	2.32003	1.98629	2.97442	2.56346	1.19586	2.36551	2.88823	2.23455	3.23817	2.51576	2.93415	3.40825	3.35717	2.64271	2.29119	2.32003	2.17868	1.42497	2.61379	2.22058	1.66199
AC023115.2	NA	0.50118	0.0420708		3.16811	2.79273	3.17636	3.31165	3.49677	2.94023	3.64173	3.52324	3.34398	4.71811	3.88461	3.21798	4.01045	4.22386	5.04183	4.11056	3.27211	3.47402	3.73809	4.21671	3.87965	3.6643	3.29586	3.34398	4.01886	3.93824	3.5102	2.99731	2.78868
AC023115.4	NA	0.425051	0.0241073		2.94722	3.05924	3.38269	2.99253	2.68822	2.63309	3.01432	2.83261	2.63236	3.4243	3.30335	3.46906	3.01144	3.47376	4.09436	4.22991	3.5819	2.9413	3.11322	3.3691	3.37365	3.56311	3.35954	2.63236	3.20668	2.9559	3.55027	3.11362	2.91707
AC023128.1	NA	0.196841	0.307493		0.713573	1.16699	0.911299	1.14444	0.673845	0.880648	1.62847	1.26807	0.875457	1.23796	0.910709	1.14508	1.21419	1.04332	1.38487	1.15988	1.1777	0.927325	1.03809	1.50026	2.50089	1.9441	0.949099	0.875457	1.34147	0.998523	0.973005	1.08655	1.11234
AC023137.2	NA	0.117155	0.624193		2.09143	1.76414	1.55499	1.34899	1.70679	1.87415	2.85457	1.34623	2.82223	2.05385	1.97245	2.16322	1.30837	2.41617	2.6535	2.33843	2.18303	1.94132	1.82945	1.49394	1.92111	1.813	2.18163	2.82223	2.26602	1.35634	2.60015	1.78441	1.83009
AC023157.1	NA	0.778102	0.000229393		8.04218	8.00864	7.66395	7.96797	7.89354	8.23899	6.74555	8.16346	8.08936	8.80719	8.73766	8.71769	7.96344	9.02512	7.69412	9.02843	8.70767	8.71665	8.70807	8.38637	8.69685	8.95117	8.8858	8.08936	8.80477	8.66385	8.71017	8.83923	8.79205
AC023158.1	NA	0.357135	0.0456075		0.717934	1.08608	0.709668	1.05892	0.723524	0.806777	0.717475	0.816015	0.814627	0.665324	1.21653	1.03103	0.996744	1.61292	1.46975	0.944325	1.94595	0.88055	1.25533	0.564583	0.803738	1.19188	1.90386	0.814627	1.11722	1.27748	1.41261	1.11247	1.48359
AC023274.1	NA	0.15799	0.355613		3.34707	3.65512	3.36482	3.53098	3.7076	3.7769	3.99773	3.57247	3.76224	3.27083	3.84333	3.50416	3.88463	3.26674	3.91261	3.94692	3.72406	3.0479	4.08349	4.30071	3.77194	4.38509	3.77696	3.76224	3.93119	3.65592	4.17344	3.5918	4.02567
AC023283.1	NA	0.272803	0.190366		5.44914	5.39703	5.40016	5.53346	5.6692	5.37659	4.53619	4.63776	5.45691	5.81328	6.08984	5.73035	5.293	6.26488	5.50061	5.74969	5.442	5.8655	5.82331	4.44621	5.3177	5.89363	5.33168	5.45691	4.98521	5.70501	5.1422	5.52368	5.54013
AC023310.1	NA	0.75597	0.000602488		4.61606	4.77273	4.54725	4.63575	4.87625	4.63776	3.59823	4.31458	4.85073	5.37899	5.12415	4.76706	5.75794	5.00959	5.21826	5.58069	5.57623	4.75271	5.02958	6.21817	5.95839	5.33627	5.54499	4.85073	5.2502	4.66493	5.65437	5.02066	5.20186
AC023347.1	NA	0.755607	0.000377255		1.79776	1.66603	1.55243	1.60871	1.23474	2.13119	2.04721	1.40782	1.8841	2.19597	2.51914	2.6662	2.53915	3.40901	2.77694	2.22144	3.01456	3.25073	2.10002	2.27326	2.10064	2.54378	2.78383	1.8841	2.3866	2.33674	1.90226	2.05695	2.21748
AC023380.1	NA	0.47317	0.11092		2.83176	3.0515	3.25247	3.07477	3.29305	3.15545	2.38594	2.95083	3.56031	3.76246	3.68916	3.81144	2.14952	4.14342	1.99974	3.84613	4.73957	3.89821	3.24314	2.54442	2.75261	4.21808	4.22205	3.56031	3.49237	3.74891	3.69769	3.33023	3.84968
AC023385.1	NA	0.358195	0.131253		2.15824	2.31394	2.14972	2.44873	2.3561	2.1874	2.21609	2.40935	3.12638	2.64931	2.27344	2.17043	4.11871	2.72595	3.08109	2.32192	3.40509	2.1728	2.20301	3.1518	3.03752	2.47728	2.62301	3.12638	2.93975	2.59	3.18673	2.52027	1.86931
AC023469.1	NA	0.276277	0.28335		1.62254	1.74106	1.83434	1.6765	1.14787	1.62923	2.65036	1.68119	1.88295	1.60842	2.07515	1.85169	2.98269	1.6257	2.04574	2.47399	3.28276	2.31609	1.5943	1.69996	1.86265	2.08851	2.74309	1.88295	2.11166	2.37467	0.670939	1.595	1.89745
AC023469.2	NA	0.247119	0.260601		1.34733	1.25753	1.19056	1.49555	1.23999	1.51925	1.68996	1.38722	1.44563	2.19173	1.56548	1.12666	1.77905	1.99761	2.1924	1.25045	2.7735	1.19547	1.14769	2.66308	1.37327	1.13857	1.68624	1.44563	1.69598	1.32966	1.86251	1.05013	1.41733
AC023481.1	NA	0.635053	0.014939		2.07644	1.82045	1.75029	1.53337	1.43702	1.87596	1.57879	1.74969	1.3901	2.9194	2.58284	2.16884	4.2111	2.42617	1.85397	1.82684	2.47437	1.96279	1.7363	2.86201	2.52511	2.08042	2.27714	1.3901	2.23008	2.02403	2.80302	1.78537	2.36585
AC023491.2	NA	0.700915	0.000640275		3.86076	3.87933	3.31663	3.92619	3.57576	3.62007	4.79992	3.36934	4.22117	4.16689	4.58201	4.40039	4.82746	4.40666	4.89142	4.50253	4.11434	4.36183	4.30715	5.37774	4.59745	4.81555	4.61651	4.22117	5.0568	4.12337	4.65846	4.23894	4.57202
AC023513.1	NA	0.16985	0.503674		0.494026	0.757738	0.591614	0.614356	0.573071	0.511472	2.26167	0.883658	0.774978	0.878404	0.59435	0.849978	1.64666	0.713199	1.97036	0.59194	1.08534	0.459185	0.735468	1.12224	2.33835	0.838592	0.824667	0.774978	0.660095	0.920187	1.39687	0.815487	0.764172
AC023590.1	NA	0.118317	0.628228		1.76856	1.72174	1.93789	1.45425	1.27319	1.58103	3.34227	1.80872	1.54247	1.65925	2.10625	1.80375	1.63935	2.34535	3.14885	2.22614	2.08022	1.37419	1.73108	1.71701	2.39589	2.01383	2.01156	1.54247	2.18128	1.99251	1.77278	1.70149	1.43452
AC023593.1	NA	0.763427	0.00272014		3.57163	3.34962	2.85712	3.44928	3.67465	3.61067	2.63949	3.25415	4.23645	4.0569	4.67225	4.01444	3.51106	4.71222	3.39153	4.42974	4.67532	4.47866	3.85125	3.40759	4.31602	3.35313	4.86218	4.23645	3.85754	4.41844	4.17804	3.89248	5.04895
AC023669.1	NA	0.243	0.23539		2.17879	1.89285	1.75208	1.46008	1.58062	1.42958	2.32111	1.83907	1.61713	1.81398	1.80817	2.03173	2.71271	1.80497	2.95331	2.23933	2.71654	1.69786	2.42012	2.27928	2.08033	1.4281	1.71155	1.61713	1.67923	1.87404	2.35248	1.81302	1.54011
AC023672.2	NA	0.629757	0.00437462		1.39883	1.26157	1.18551	1.16948	1.6544	1.27773	1.91201	1.54797	1.79388	2.06865	1.33558	1.65412	3.05314	1.8135	2.42117	2.10359	2.49025	2.07149	2.65681	2.68806	1.67092	1.5285	2.81726	1.79388	1.7978	1.75974	2.34747	1.81024	2.04937
AC023798.1	NA	0.194218	0.283544		1.34976	1.09479	1.29831	1.07402	1.28821	1.47961	1.37172	0.989484	1.6527	1.69607	1.48042	1.61524	1.28583	1.92857	0.490507	1.55206	1.26071	1.20903	1.75608	1.13049	1.17198	1.09523	1.4665	1.6527	1.55913	2.14364	1.86004	1.37136	1.93347
AC023818.1	NA	0.36804	0.255554		3.93854	4.06103	3.88499	4.1949	4.04778	4.3936	3.30135	3.79483	4.28973	4.38754	5.37493	4.51258	2.62117	4.923	3.00728	4.89468	5.30737	5.13725	4.38951	3.33772	3.16374	4.52022	4.99523	4.28973	3.97124	4.83241	4.3948	4.88026	4.21295
AC023824.1	NA	0.631542	0.0180039		5.43017	5.14796	5.25572	5.59773	5.77757	5.06472	6.45563	5.25634	5.38356	6.48192	6.55576	5.99301	6.40809	6.14125	6.3545	6.21684	5.53256	6.20147	6.30188	6.61778	7.46904	6.58726	5.91569	5.38356	6.45824	5.30689	5.40339	5.02328	5.9882
AC023992.1	NA	0.535475	0.180014		7.42631	7.44087	6.97576	7.68258	7.68822	7.23407	6.8628	7.1903	7.86965	8.12395	9.08488	8.11061	5.81517	8.77654	5.76253	8.66256	8.76547	8.43771	8.52741	6.34776	7.39341	8.4799	8.42575	7.86965	7.89903	8.27376	6.65878	8.50627	8.27849
AC024028.1	NA	0.0153272	0.961881		4.30573	4.13449	3.8693	3.67211	3.97694	3.87386	4.22202	2.53649	3.23461	3.48044	4.57054	2.96385	3.24443	3.96325	4.51941	3.25515	4.84431	3.96008	4.25664	3.7999	3.24123	2.55796	3.624	3.23461	4.04912	3.80436	3.81726	4.51545	3.77248
AC024060.1	NA	0.146332	0.179146		11.5788	11.6292	11.4596	11.7704	11.6973	11.4932	11.8048	11.6146	11.7388	11.7187	11.9894	11.8819	11.8618	11.8121	11.6748	11.8334	11.994	11.7023	11.6346	11.9055	11.8349	11.7502	11.725	11.7388	11.8064	11.8096	11.6701	11.7822	11.6601
AC024082.1	NA	0.904667	6.51154e-05		1.94235	1.98819	1.67253	1.73139	1.45474	1.81417	2.08794	1.90787	2.24612	2.5937	3.20143	2.29251	2.02765	2.92929	2.21869	2.49928	3.78449	2.86129	3.02856	3.01329	2.62744	2.59857	3.44517	2.24612	2.265	2.90233	3.12079	2.51906	3.3527
AC024084.1	NA	-0.221013	0.388463		2.2378	1.70448	2.4545	2.23391	1.85361	1.27969	3.35161	1.33715	2.08008	1.60801	1.72735	1.49347	3.25348	1.57473	2.45509	1.47229	1.7113	1.83967	1.73405	2.53313	1.33159	1.37754	1.7479	2.08008	2.01443	1.73104	1.55413	1.53946	1.98505
AC024084.2	NA	0.402435	0.0828397		2.72817	2.41524	2.53142	1.85048	2.39328	2.56087	1.0158	1.61218	2.86497	2.86758	2.47829	2.69518	2.24832	3.25296	1.97816	3.05613	3.10729	2.67301	2.14044	2.14181	2.22241	3.11209	2.55616	2.86497	3.12288	2.63997	2.35297	2.60315	2.31804
AC024132.1	NA	0.586835	0.0338005		2.2771	2.34277	1.95111	2.50745	2.31954	1.10169	4.25028	2.39331	2.13122	2.71759	3.50836	2.55319	2.57844	3.26877	3.2331	2.63107	3.23707	2.88332	2.84733	2.76055	3.53941	3.8544	2.72747	2.13122	2.98505	2.68002	2.99519	2.83401	3.04774
AC024158.1	NA	0.735569	0.00233461		2.83234	2.94622	2.80584	3.04983	2.94663	3.07369	3.02907	3.49242	3.20303	3.52208	3.65213	3.18432	4.25832	3.56216	4.66422	4.43389	3.72763	3.11524	3.77511	4.96819	4.02571	4.15421	3.85369	3.20303	3.72773	2.88131	4.03906	3.50875	3.29697
AC024198.1	NA	0.440771	0.0242314		0.692356	0.757549	0.635957	0.862418	1.07455	0.902373	1.6928	1.09411	1.1057	0.916624	1.42571	1.47986	1.88445	1.37148	1.14099	0.97246	1.89313	2.07615	1.64179	1.35273	1.18963	1.03282	1.04067	1.1057	1.61269	1.16648	1.43939	1.37297	2.29483
AC024361.1	NA	0.311158	0.231246		3.83844	3.41587	3.10196	3.00589	3.3193	3.24151	2.25859	3.6789	2.97289	3.76249	4.06034	3.40784	2.93086	4.35615	3.90164	2.82905	3.48508	3.65422	3.46328	3.46939	2.8312	4.13825	3.58454	2.97289	3.82645	3.24488	4.38385	2.21862	3.77622
AC024475.1	NA	-0.962713	0.0220765		2.4451	2.59222	3.72184	3.63451	3.23069	2.77938	1.76687	2.13144	4.8564	1.36111	1.43995	2.55092	1.34677	1.29793	1.20579	2.29022	2.02936	3.25663	1.48705	1.85764	1.59659	1.47923	2.28936	4.8564	1.65895	2.36141	2.64035	2.00927	2.0829
AC024560.2	NA	0.594696	0.027129		3.6656	3.40019	3.63301	3.11449	3.48381	3.08496	4.71451	3.77213	3.38782	4.17395	4.07313	3.77276	5.3993	4.16396	4.87178	4.40382	3.47569	3.40229	3.63249	4.42947	4.85121	3.99223	4.00408	3.38782	4.78741	3.40798	4.24797	4.50328	4.59445
AC024568.1	NA	-0.104743	0.674845		2.07728	1.99056	2.96048	2.49936	2.5296	2.52448	2.58643	1.67726	2.36365	1.98191	1.92112	2.09508	1.74636	2.35279	3.31954	1.37581	2.96315	2.19759	2.27973	1.61163	2.0023	3.35436	1.98377	2.36365	2.39368	2.42976	2.68868	1.83035	2.14519
AC024569.1	NA	0.638584	0.232939		6.27972	6.36376	5.93692	6.57634	6.33694	6.56852	5.0435	6.19265	6.84047	7.31551	8.09358	7.10896	4.13984	7.61023	3.14777	7.04913	8.3501	7.83413	7.29615	5.65457	5.78778	7.98416	7.77639	6.84047	6.66959	7.68024	6.10355	7.25609	7.82635
AC024571.1	NA	0.050883	0.630576		12.2876	12.2949	12.2919	12.3305	12.2577	12.2452	12.3934	12.296	12.3208	12.3843	12.3668	12.229	12.38	12.458	12.1692	12.3106	12.2777	12.3477	12.3839	12.4203	12.4703	12.4765	12.3148	12.3208	12.4253	12.2814	12.3742	12.324	12.3428
AC024590.1	NA	0.634656	0.0402172		6.20471	6.40334	6.35359	6.50342	6.46265	6.17664	5.98233	5.92391	6.7817	7.07961	7.92436	7.20774	5.4181	7.80486	5.38079	7.33254	7.61394	7.40477	7.31934	5.52707	6.58041	7.29644	7.37555	6.7817	6.85956	7.20359	6.47728	7.1309	7.17965
AC024610.1	NA	0.321973	0.257403		1.41649	1.01308	0.981124	1.41	1.23984	1.68717	2.03756	1.45163	1.13282	2.35574	1.60873	1.64061	3.24894	0.919359	2.06737	1.60094	1.62397	0.874912	0.938955	2.56418	2.61796	1.60092	1.18793	1.13282	2.40806	1.12106	1.96254	1.24792	1.20478
AC024619.2	NA	0.62755	0.0047258		2.66417	2.14035	2.22135	2.76384	2.39534	2.13769	2.48069	2.42067	2.68934	2.22512	2.97122	2.55647	2.69172	3.00635	2.88194	3.22636	3.42416	2.60104	2.73354	2.65574	4.02442	3.7607	3.28181	2.68934	3.95406	3.28597	3.39955	2.98781	2.89019
AC024651.1	NA	0.364857	0.27722		5.44489	5.3905	5.09313	5.60728	5.26155	4.89177	4.88874	4.93877	6.03891	5.99636	6.75718	5.77093	3.81325	6.64405	4.45135	5.73158	5.42714	6.44024	6.11554	4.781	5.89929	5.98136	5.87029	6.03891	5.72634	6.02255	3.94305	5.82307	5.74263
AC024704.2	NA	-0.105675	0.614141		1.79588	2.1405	2.32542	1.83854	1.47845	2.29132	2.27728	1.9198	1.8424	1.58688	1.36195	1.75555	1.52143	1.666	2.11179	2.05642	1.25345	2.38657	1.97095	2.70491	2.76881	2.13205	2.04609	1.8424	1.41168	1.50542	1.52909	1.80223	2.27188
AC024896.1	NA	-0.259743	0.118869		6.39374	6.46438	6.68716	6.47981	6.58368	6.45526	6.36436	6.43856	6.35248	6.1481	5.96349	6.05525	6.78516	6.28822	6.82826	6.5625	5.5001	5.71392	5.69488	6.30652	6.30304	6.31448	6.40808	6.35248	6.45204	6.10172	6.03115	5.92364	6.44861
AC024908.1	NA	0.432623	0.0238953		1.3356	0.751559	1.17141	1.26303	0.914241	1.31352	1.88473	1.34209	1.32616	1.44558	2.1018	1.37275	1.27547	1.90716	1.8098	1.54564	2.27098	2.10329	1.38841	1.2983	0.891895	1.69018	1.72548	1.32616	1.85171	1.99337	2.06202	2.15342	1.55536
AC024937.1	NA	-0.0123673	0.943213		0.975124	1.01239	1.02243	1.73261	1.08154	0.892675	1.16717	1.35247	1.32704	1.50943	0.94082	1.51148	1.50496	0.954832	1.20918	0.81682	1.48048	1.02464	0.906913	1.43708	1.4094	1.05822	1.30787	1.32704	0.998972	1.31117	0.842819	0.756137	0.918704
AC024995.1	NA	0.045322	0.844816		1.99586	1.64613	1.73342	2.24181	1.9872	2.53779	2.63224	1.51565	1.62182	2.54882	1.78583	1.89258	1.68264	1.62999	2.15521	2.05503	1.83149	1.42604	1.47438	2.83416	2.7882	2.16067	2.25095	1.62182	2.45591	1.74192	2.24283	1.64856	2.48368
AC024996.1	NA	0.691516	0.00310244		0.90162	0.935628	1.06309	0.759907	0.991113	1.49157	0.94624	0.98014	1.30246	1.9891	2.22561	1.6538	1.35938	2.13263	1.40036	1.12644	2.56741	2.03284	1.43974	1.81315	2.26084	1.314	2.97813	1.30246	0.981755	1.66979	1.72839	1.37392	1.30672
AC025016.1	NA	0.544716	0.00309507		2.15383	2.60831	1.90949	1.95864	2.1569	1.79009	2.01978	1.60879	2.01804	2.39414	2.47571	2.46161	2.77999	2.9418	3.06786	2.70696	3.11631	2.37975	2.0167	2.31038	2.41672	3.01474	2.55073	2.01804	3.15908	2.29859	2.40658	2.621	2.25512
AC025038.1	NA	0.663381	0.0758915		4.13925	4.30787	4.18195	4.36444	4.01212	4.56027	2.91034	4.45227	4.70143	5.12014	5.08404	4.5372	3.35158	5.46996	2.68553	4.88214	5.95945	5.58294	5.16403	3.37318	4.21515	5.57877	5.87396	4.70143	4.6367	5.45167	4.5369	5.29432	5.39059
AC025156.1	NA	0.0528629	0.83232		2.33723	2.65323	1.96921	2.3146	2.09152	2.43707	2.29179	2.58841	2.8753	3.31568	2.67442	2.35827	2.08898	2.54169	1.69951	2.91853	2.85103	2.77806	2.05881	2.22433	1.21639	2.59946	2.94334	2.8753	1.59692	2.7275	2.18225	2.82281	2.49144
AC025165.8	NA	0.26137	0.267197		3.29354	3.74551	3.38878	3.27965	3.11612	3.27562	3.08411	3.83085	2.63595	2.99789	3.54546	3.60585	4.27491	3.63449	4.30793	3.24908	3.06081	3.19419	2.82091	4.33313	3.97094	4.14855	4.01335	2.63595	3.57649	3.02517	3.56291	3.33801	3.82057
AC025166.1	NA	0.178568	0.0917554		11.7293	11.7642	11.6505	11.6604	11.656	11.7074	11.6873	11.7021	11.7849	11.8794	11.8506	11.8275	11.8745	11.9557	11.6265	11.9993	11.8295	11.8066	11.9147	11.9353	12.0304	12.0766	11.8573	11.7849	12.0158	11.7667	11.9051	11.8669	11.8622
AC025171.1	NA	-0.357126	0.123816		4.35805	4.63752	4.96933	4.46129	4.65806	4.5324	3.40578	3.68503	4.68192	3.84562	3.7633	4.78538	4.12153	3.89302	3.16411	3.38123	3.56134	3.97116	3.44132	4.17506	3.87551	3.94501	4.3052	4.68192	4.09028	4.555	4.59706	3.88592	4.35048
AC025226.2	NA	0.285423	0.316169		4.54401	4.81263	4.26166	4.30033	4.75099	4.51866	3.42326	5.01505	5.18806	5.20586	6.26284	4.77011	3.89932	5.32971	4.22741	5.42816	4.70484	5.43881	4.97143	4.01414	3.96446	4.75635	4.83092	5.18806	3.92062	4.80098	4.44718	5.01329	5.23319
AC025279.1	NA	0.170861	0.110709		11.8009	11.7947	11.7016	11.8001	11.7707	11.8529	11.8808	11.8591	11.8405	12.0059	11.9617	11.8818	11.8756	12.0346	11.7441	12.1607	11.9266	11.9652	12.0616	11.9403	12.1224	12.1377	11.9803	11.8405	12.1078	11.8414	12.0714	11.9778	12.0045
AC025280.1	NA	0.127874	0.375793		11.4826	11.4614	11.5272	11.5225	11.4434	11.4596	11.3703	11.5095	11.5148	11.6932	11.7018	11.7346	11.1041	11.7583	10.6473	11.6083	11.6795	11.6005	11.8569	11.5934	11.6985	11.8984	11.7147	11.5148	11.7761	11.6556	11.6216	11.6147	11.6215
AC025284.1	NA	0.587605	0.140441		6.78871	6.75298	6.34083	6.90703	6.75872	5.99192	5.567	5.73016	7.01357	7.57196	8.23077	7.12947	4.97754	8.187	4.60738	7.45218	7.37043	7.61964	7.59785	6.16485	6.73484	7.47979	7.30243	7.01357	7.16358	7.38225	5.77236	7.34409	7.20771
AC025300.1	NA	0.179027	0.257818		2.20388	2.28141	2.20384	1.91302	2.04694	1.86719	1.99278	2.61626	2.06431	2.36274	2.13061	2.0582	2.28559	2.2566	2.31989	2.13517	2.31274	2.01441	2.17364	2.62074	3.35656	2.27819	2.27998	2.06431	2.25964	2.2132	2.62858	2.21553	2.25783
AC025442.3	NA	-0.330007	0.144581		4.03365	4.45134	3.90119	4.5193	4.22653	3.59563	4.63363	4.44384	4.35838	3.75426	4.30677	3.99126	4.24731	4.04489	4.22642	4.27657	2.92912	3.57412	3.89423	3.62687	4.42537	3.2202	2.71108	4.35838	3.76132	4.22925	4.36467	4.09642	4.16911
AC025458.1	NA	0.503124	0.00734518		9.1248	9.14515	9.08111	9.21983	9.13444	9.10453	10.1914	9.47479	9.00778	9.94122	9.78522	9.58105	9.62068	9.97196	8.98715	10.124	9.86993	9.59955	9.84718	9.83121	10.0985	10.1531	10.0398	9.00778	10.0519	9.65352	10.0367	9.54768	9.8339
AC025540.1	NA	0.158382	0.549692		2.75384	3.21808	2.75236	3.13343	2.61605	3.19692	2.9432	2.90531	3.17204	3.16179	3.31041	2.72682	2.98773	4.17375	2.14623	3.74535	3.08393	3.86172	3.78118	2.48697	2.1157	3.00585	3.75099	3.17204	3.10844	2.98132	1.95914	3.56903	3.3531
AC025594.1	NA	0.585943	0.00514709		4.0274	4.17771	3.97762	4.20346	4.12471	4.03193	3.70474	4.46019	4.64551	4.94115	5.30271	4.68915	3.6588	5.07116	4.36181	4.84044	5.23991	5.13728	4.61048	4.00705	4.47669	5.17175	5.08028	4.64551	4.77852	4.77577	4.43696	4.34359	5.15707
AC025627.1	NA	0.653307	0.0365116		4.49677	4.17038	4.15089	4.24291	3.73909	4.19211	4.63586	4.26081	3.9016	4.59411	4.04369	4.33506	6.0305	4.1577	6.31484	4.81681	5.5031	4.0055	3.80982	5.73662	5.35211	4.66295	5.37931	3.9016	5.44589	4.43261	5.25073	4.22944	5.04248
[truncated: 72,382 more rows]

## Sheet: Table S3
	Direction	Pathways	NES	nGenes	adj.Pval	Genes
[truncated: 30 more rows]

## Sheet: Table S4
Cluster	adj.Pval	nGenes	Pathways	Genes
[truncated: 75 more rows]

[truncated: 2 more sheets: Table S5, Table S6]
